# Supplementary material for: Crystal structure of poly[[di-μ3-acetato-tetra­aqua­bis­(μ2-cyclo­hexane-1,4-di­carboxyl­ato)dilanth­an­um(III)] dihydrate]
Source: Acta Crystallogr E Crystallogr Commun. 2017 Nov 21;73(Pt 12):1926–30. doi: 10.1107/S2056989017016103 (PMC5730254; doi:10.1107/S2056989017016103)
Supplement: Supplementary file 1 [file e-73-01926-sup1.cif]

##############################################################################
#                                                                            #
# This CIF contains the data in a paper accepted for publication in          #
# Acta Crystallographica Section E. It conforms to the requirements of       #
# Notes for Authors for Acta Crystallographica Section E, and has been       #
# peer reviewed under the auspices of the IUCr Commission on Journals.       #
#                                                                            #
# Full details of the Crystallographic Information File format               #
# are given in the paper "The Crystallographic Information File (CIF):       #
# a New Standard Archive File for Crystallography" by S. R. Hall, F. H.      #
# Allen and I. D. Brown [Acta Cryst. (1991), A47, 655-685].                  #
#                                                                            #
# The current version of the core CIF dictionary is obtainable from          #
# ftp://ftp.iucr.org/pub/cif_core.dic.                                       #
#                                                                            #
# Software is freely available for graphical display of the structure(s)     #
# in this CIF. For information consult the CIF software page                 #
# http://www.iucr.org/resources/cif/software.                                #
#                                                                            #
# This file may be used for bona fide research purposes within the           #
# scientific community so long as proper attribution is given to the journal # 
# article from which it was obtained.                                        #
#                                                                            #
##############################################################################
data_I
_audit_creation_method     'SHELXL-2014/7'
_journal_date_recd_electronic     2017-09-02
_journal_date_accepted     2017-11-07
_journal_name_full     'Acta Crystallographica, Section E'
_journal_year     2017
_journal_volume     73
_journal_issue     12
_journal_page_first     1926
_journal_page_last     1930
_journal_paper_category     GM
_journal_paper_doi     10.1107/S2056989017016103
_journal_coeditor_code     VN2132
_publ_contact_author_name     'Dr M. Sithambaresan'
_publ_contact_author_address
;
Department of Chemistry
Faculty of Science
Eastern University, Sri Lanka
Chenkalady
Sri Lanka
;
_publ_contact_author_email     msithambaresan@gmail.com
_publ_contact_author_fax     '0094 224 0758'
_publ_contact_author_phone     '0094 224 0755'
_publ_section_title
;\
Crystal structure of
poly[[di-\m~3~-acetato-tetraaquabis(\m~2~-cyclohexane-1,4-dicarboxylato)\
dilanthanum(III)] dihydrate]
;
loop_
    _publ_author_name
    _publ_author_address
    'R. Drisya'
;
Department of Chemistry
Mahatma Gandhi College
Thiruvananthapuram 695 004
Kerala, India
;
    'U. S. Soumya Mol'
;
Department of Chemistry
Mahatma Gandhi College
Thiruvananthapuram 695 004
Kerala, India
;
    'P. R. Satheesh Chandran'
;
Department of Chemistry
Mahatma Gandhi College
Thiruvananthapuram 695 004
Kerala, India
;
    'M. Sithambaresan'
;
Department of Chemistry
Faculty of Science
Eastern University, Sri Lanka
Chenkalady
Sri Lanka
;
    'M. R. Sudarsankumar'
;
Department of Chemistry
Mahatma Gandhi College
Thiruvananthapuram 695 004
Kerala, India
;
_publ_section_synopsis
;
The title compound is a binuclear lanthanum(III) complex having each metal ion
in decacoordination with oxygen atoms from 1,4--chdc^2-^ ligands, acetate
groups and coordinated water molecules to form a distorted bicapped square
antiprismatic geometry. The strong intermolecular O--H...O and weak C--H...O
interactions lead to the construction of a three-dimensional supramolecular
architecture.
;
_chemical_name_systematic
;\
Poly[[di-\m~3~-acetato-tetraaquabis(\m~2~-cyclohexane-1,4-dicarboxylato)\
dilanthanum(III)] dihydrate]
;
_chemical_name_common     ?
_chemical_formula_moiety     'C20 H34 La2 O16, 2(H2 O)'
_chemical_formula_sum     'C20 H38 La2 O18'
_chemical_formula_iupac     '[La2 (C2 H3 O2)2 (C8 H10 O4)2 (H2 O)4], 2H2 O'
_chemical_formula_weight     844.32
_chemical_melting_point     ?
_shelx_space_group_comment
;
The symmetry employed for this shelxl refinement is uniquely defined
by the following loop, which should always be used as a source of
symmetry information in preference to the above space-group names.
They are only intended as comments.
;
_space_group_crystal_system     triclinic
_space_group_name_H-M_alt     'P -1'
_space_group_name_Hall     '-P 1'
loop_
    _space_group_symop_operation_xyz
    'x, y, z'
    '-x, -y, -z'
_cell_length_a     6.9341(8)
_cell_length_b     8.9597(13)
_cell_length_c     12.3030(16)
_cell_angle_alpha     110.217(5)
_cell_angle_beta     91.060(5)
_cell_angle_gamma     93.280(5)
_cell_volume     715.49(16)
_cell_formula_units_Z     1
_cell_measurement_reflns_used     7100
_cell_measurement_theta_min     2.8
_cell_measurement_theta_max     30.9
_cell_measurement_temperature     293(2)
_exptl_crystal_description     block
_exptl_crystal_colour     colourless
_exptl_crystal_size_max     0.200
_exptl_crystal_size_mid     0.150
_exptl_crystal_size_min     0.150
_exptl_crystal_density_diffrn     1.960
_exptl_crystal_density_meas     ?
_exptl_crystal_density_method     ?
_exptl_crystal_F_000     416
_exptl_absorpt_coefficient_mu     3.024
_exptl_absorpt_correction_type     multi-scan
_exptl_absorpt_process_details
;
(SADABS; Bruker, 2004)
;
_shelx_estimated_absorpt_T_min     0.583
_shelx_estimated_absorpt_T_max     0.660
_exptl_absorpt_correction_T_min     0.60
_exptl_absorpt_correction_T_max     0.74
_diffrn_ambient_temperature     293(2)
_diffrn_radiation_type     MoK\a
_diffrn_radiation_wavelength     0.71073
_diffrn_measurement_device_type     'Bruker Kappa APEXII CCD'
_diffrn_measurement_method     '\w and \f scan'
_diffrn_detector_area_resol_mean     ?
_diffrn_reflns_number     2818
_diffrn_reflns_av_R_equivalents     ?
_diffrn_reflns_theta_min     2.428
_diffrn_reflns_theta_max     25.999
_diffrn_reflns_theta_full     25.242
_diffrn_measured_fraction_theta_max     1.000
_diffrn_measured_fraction_theta_full     1.000
_diffrn_reflns_limit_h_min     -8
_diffrn_reflns_limit_h_max     8
_diffrn_reflns_limit_k_min     -11
_diffrn_reflns_limit_k_max     10
_diffrn_reflns_limit_l_min     0
_diffrn_reflns_limit_l_max     15
_refine_special_details
;
 Refined as a two-component twin.
;
_reflns_number_total     2815
_reflns_number_gt     2447
_reflns_threshold_expression     'I > 2\s(I)'
_refine_ls_structure_factor_coef     Fsqd
_refine_ls_matrix_type     full
_refine_ls_R_factor_all     0.0733
_refine_ls_R_factor_gt     0.0410
_refine_ls_wR_factor_gt     0.1134
_refine_ls_wR_factor_ref     0.1455
_refine_ls_goodness_of_fit_ref     1.068
_refine_ls_restrained_S_all     1.066
_refine_ls_number_reflns     2818
_refine_ls_number_parameters     204
_refine_ls_number_restraints     9
_refine_ls_hydrogen_treatment     mixed
_refine_ls_weighting_scheme     calc
_refine_ls_weighting_details
              'w=1/[\s^2^(Fo^2^)+(0.0821P)^2^+6.1459P] where P=(Fo^2^+2Fc^2^)/3'
_atom_sites_solution_hydrogens     mixed
_atom_sites_solution_primary     ?
_atom_sites_solution_secondary     ?
_refine_ls_shift/su_max     0.005
_refine_ls_shift/su_mean     0.000
_refine_diff_density_max     2.172
_refine_diff_density_min     -2.457
_refine_ls_extinction_method     none
_refine_ls_extinction_coef     .
loop_
    _atom_type_symbol
    _atom_type_description
    _atom_type_scat_dispersion_real
    _atom_type_scat_dispersion_imag
    _atom_type_scat_source
    'C' 'C' 0.0033 0.0016
                         'International Tables Vol C Tables 4.2.6.8 and 6.1.1.4'
    'H' 'H' 0.0000 0.0000
                         'International Tables Vol C Tables 4.2.6.8 and 6.1.1.4'
    'O' 'O' 0.0106 0.0060
                         'International Tables Vol C Tables 4.2.6.8 and 6.1.1.4'
    'La' 'La' -0.2871 2.4523
                         'International Tables Vol C Tables 4.2.6.8 and 6.1.1.4'
_computing_data_collection
;
APEX2 (Bruker, 2004)
;
_computing_cell_refinement
;
APEX2 and SAINT (Bruker, 2004)
;
_computing_data_reduction
;
SAINT and XPREP (Bruker, 2004)
;
_computing_structure_solution
;
SIR92 (Sheldrick, 2015)
;
_computing_structure_refinement
;
SHELXL2014 (Sheldrick, 2015)
;
_computing_molecular_graphics
;
DIAMOND (Brandenburg, 2010)
;
_computing_publication_material
;
SHELXL2014 (Sheldrick, 2015) and publCIF (Westrip, 2010)'
;
loop_
    _atom_site_type_symbol
    _atom_site_label
    _atom_site_fract_x
    _atom_site_fract_y
    _atom_site_fract_z
    _atom_site_U_iso_or_equiv
    _atom_site_adp_type
    _atom_site_calc_flag
    _atom_site_occupancy
    _atom_site_disorder_assembly
    _atom_site_disorder_group
    C C1 0.2377(17) 0.7936(10) 0.7752(7) 0.0203(18) Uani d 1 . .
    C C2 0.2486(18) 0.7706(11) 0.8920(8) 0.030(2) Uani d 1 . .
    H H2 0.2447 0.8760 0.9522 0.036 Uiso calc 1 . .
    C C3 0.0724(17) 0.6681(16) 0.9058(11) 0.033(3) Uani d 1 . .
    H H3A 0.0698 0.6715 0.9855 0.040 Uiso calc 1 . .
    H H3B -0.0448 0.7116 0.8889 0.040 Uiso calc 1 . .
    C C4 0.0778(17) 0.4962(14) 0.8253(10) 0.030(3) Uani d 1 . .
    H H4A 0.0694 0.4919 0.7455 0.036 Uiso calc 1 . .
    H H4B -0.0331 0.4339 0.8379 0.036 Uiso calc 1 . .
    C C5 0.2631(16) 0.4239(11) 0.8460(7) 0.024(2) Uani d 1 . .
    H H5 0.2633 0.4196 0.9245 0.028 Uiso calc 1 . .
    C C6 0.4375(16) 0.5264(15) 0.8372(11) 0.030(3) Uani d 1 . .
    H H6A 0.4468 0.5213 0.7574 0.036 Uiso calc 1 . .
    H H6B 0.5526 0.4836 0.8576 0.036 Uiso calc 1 . .
    C C7 0.4325(17) 0.6994(14) 0.9147(10) 0.028(2) Uani d 1 . .
    H H7A 0.5438 0.7602 0.9010 0.034 Uiso calc 1 . .
    H H7B 0.4403 0.7067 0.9952 0.034 Uiso calc 1 . .
    C C8 0.2736(16) 0.2574(10) 0.7614(8) 0.0229(19) Uani d 1 . .
    C C9 0.7522(14) 1.0347(9) 0.6555(7) 0.0141(16) Uani d 1 . .
    C C10 0.7542(18) 1.0729(13) 0.7831(8) 0.030(2) Uani d 1 . .
    H H10A 0.7030 1.1749 0.8194 0.046 Uiso calc 1 . .
    H H10B 0.8846 1.0758 0.8118 0.046 Uiso calc 1 . .
    H H10C 0.6763 0.9926 0.8006 0.046 Uiso calc 1 . .
    O O1 0.3916(11) 0.7991(10) 0.7225(7) 0.0280(18) Uani d 1 . .
    O O2 0.0804(11) 0.8116(10) 0.7334(7) 0.0272(18) Uani d 1 . .
    O O3 -0.0144(11) 0.6946(10) 0.4871(7) 0.0310(18) Uani d 1 . .
    O O4 0.3865(13) 0.6914(10) 0.4470(8) 0.039(2) Uani d 1 . .
    O O5 0.5999(10) 0.9978(10) 0.5957(6) 0.0219(16) Uani d 1 . .
    O O6 0.9100(10) 1.0455(9) 0.6066(6) 0.0220(16) Uani d 1 . .
    O O7 0.2827(11) 0.2366(7) 0.6530(5) 0.0223(14) Uani d 1 . .
    O O8 0.2635(12) 0.1397(7) 0.7932(5) 0.0283(15) Uani d 1 . .
    O O9 -0.2682(13) 0.6345(9) 0.6499(7) 0.0384(18) Uani d 1 . .
    La La1 0.23952(8) 0.92768(5) 0.58722(4) 0.01486(18) Uani d 1 . .
    H H4C 0.474(15) 0.704(14) 0.398(8) 0.05(3) Uiso d 1 . .
    H H4D 0.326(16) 0.597(8) 0.406(8) 0.05(3) Uiso d 1 . .
    H H3C -0.088(14) 0.668(17) 0.538(9) 0.06(3) Uiso d 1 . .
    H H3D -0.105(12) 0.705(17) 0.437(9) 0.06(3) Uiso d 1 . .
    H H9A -0.207(15) 0.687(15) 0.719(6) 0.06(3) Uiso d 1 . .
    H H9B -0.388(9) 0.669(17) 0.663(10) 0.06(3) Uiso d 1 . .
loop_
    _atom_site_aniso_label
    _atom_site_aniso_U_11
    _atom_site_aniso_U_22
    _atom_site_aniso_U_33
    _atom_site_aniso_U_12
    _atom_site_aniso_U_13
    _atom_site_aniso_U_23
    C1 0.026(5) 0.012(4) 0.025(4) -0.004(4) 0.006(5) 0.008(3)
    C2 0.047(7) 0.023(5) 0.019(4) 0.003(5) -0.002(5) 0.008(4)
    C3 0.029(7) 0.041(7) 0.034(7) 0.011(5) 0.007(5) 0.017(6)
    C4 0.031(7) 0.027(6) 0.030(6) 0.004(5) 0.003(4) 0.005(5)
    C5 0.030(6) 0.026(5) 0.016(4) -0.005(4) -0.002(4) 0.011(4)
    C6 0.022(6) 0.037(7) 0.033(6) 0.004(5) -0.005(4) 0.014(5)
    C7 0.041(8) 0.025(6) 0.017(5) 0.001(5) -0.004(4) 0.007(4)
    C8 0.017(5) 0.024(5) 0.029(5) 0.002(4) -0.001(4) 0.012(4)
    C9 0.010(4) 0.012(3) 0.018(4) 0.003(4) -0.002(4) 0.001(3)
    C10 0.026(6) 0.042(6) 0.020(4) -0.006(5) 0.003(5) 0.007(4)
    O1 0.016(4) 0.039(5) 0.039(5) 0.005(3) 0.005(3) 0.025(4)
    O2 0.026(5) 0.031(5) 0.028(4) 0.004(3) -0.005(3) 0.015(4)
    O3 0.026(5) 0.035(5) 0.034(5) -0.005(3) -0.002(3) 0.017(4)
    O4 0.033(5) 0.022(4) 0.051(5) -0.009(3) 0.023(4) -0.001(4)
    O5 0.012(4) 0.037(4) 0.020(4) -0.001(3) 0.002(3) 0.014(3)
    O6 0.011(4) 0.032(4) 0.025(4) -0.001(3) 0.002(3) 0.011(3)
    O7 0.025(4) 0.024(3) 0.018(3) 0.001(3) 0.006(3) 0.007(2)
    O8 0.042(4) 0.021(3) 0.024(3) -0.001(4) -0.004(3) 0.011(3)
    O9 0.023(5) 0.033(4) 0.057(5) 0.004(4) 0.004(4) 0.013(4)
    La1 0.0121(3) 0.0169(3) 0.0169(3) 0.0017(2) 0.0015(2) 0.00745(18)
_geom_special_details
;
 All esds (except the esd in the dihedral angle between two l.s. planes)
 are estimated using the full covariance matrix.  The cell esds are taken
 into account individually in the estimation of esds in distances, angles
 and torsion angles; correlations between esds in cell parameters are only
 used when they are defined by crystal symmetry.  An approximate (isotropic)
 treatment of cell esds is used for estimating esds involving l.s. planes.
;
loop_
    _geom_bond_atom_site_label_1
    _geom_bond_atom_site_label_2
    _geom_bond_site_symmetry_2
    _geom_bond_distance
    _geom_bond_publ_flag
    C1 O2 . 1.240(13) ?
    C1 O1 . 1.266(13) ?
    C1 C2 . 1.522(12) ?
    C1 La1 . 2.952(8) ?
    C2 C7 . 1.521(17) ?
    C2 C3 . 1.533(17) ?
    C2 H2 . 0.9800 ?
    C3 C4 . 1.519(18) ?
    C3 H3A . 0.9700 ?
    C3 H3B . 0.9700 ?
    C4 C5 . 1.527(16) ?
    C4 H4A . 0.9700 ?
    C4 H4B . 0.9700 ?
    C5 C8 . 1.502(12) ?
    C5 C6 . 1.505(15) ?
    C5 H5 . 0.9800 ?
    C6 C7 . 1.516(17) ?
    C6 H6A . 0.9700 ?
    C6 H6B . 0.9700 ?
    C7 H7A . 0.9700 ?
    C7 H7B . 0.9700 ?
    C8 O8 . 1.244(11) ?
    C8 O7 . 1.284(11) ?
    C8 La1 1_545 2.983(9) ?
    C9 O5 . 1.237(11) ?
    C9 O6 . 1.273(11) ?
    C9 C10 . 1.487(11) ?
    C9 La1 2_676 3.119(8) ?
    C10 H10A . 0.9600 ?
    C10 H10B . 0.9600 ?
    C10 H10C . 0.9600 ?
    O1 La1 . 2.570(7) ?
    O2 La1 . 2.601(8) ?
    O3 La1 . 2.588(8) ?
    O3 H3C . 0.90(2) ?
    O3 H3D . 0.90(2) ?
    O4 La1 . 2.506(8) ?
    O4 H4C . 0.90(2) ?
    O4 H4D . 0.89(2) ?
    O5 La1 . 2.533(7) ?
    O5 La1 2_676 2.792(7) ?
    O6 La1 1_655 2.552(7) ?
    O6 La1 2_676 2.674(7) ?
    O7 La1 1_545 2.598(6) ?
    O8 La1 1_545 2.585(6) ?
    O9 H9A . 0.90(2) ?
    O9 H9B . 0.90(2) ?
    La1 O6 1_455 2.552(7) ?
    La1 O8 1_565 2.585(6) ?
    La1 O7 1_565 2.598(6) ?
    La1 O6 2_676 2.674(7) ?
    La1 O5 2_676 2.792(7) ?
    La1 C8 1_565 2.983(9) ?
loop_
    _geom_angle_atom_site_label_1
    _geom_angle_atom_site_label_2
    _geom_angle_atom_site_label_3
    _geom_angle_site_symmetry_1
    _geom_angle_site_symmetry_3
    _geom_angle
    _geom_angle_publ_flag
    O2 C1 O1 . . 120.1(8) ?
    O2 C1 C2 . . 120.4(9) ?
    O1 C1 C2 . . 119.5(10) ?
    O2 C1 La1 . . 61.6(5) ?
    O1 C1 La1 . . 60.2(5) ?
    C2 C1 La1 . . 164.8(6) ?
    C1 C2 C7 . . 114.2(9) ?
    C1 C2 C3 . . 110.9(9) ?
    C7 C2 C3 . . 109.4(8) ?
    C1 C2 H2 . . 107.4 ?
    C7 C2 H2 . . 107.4 ?
    C3 C2 H2 . . 107.4 ?
    C4 C3 C2 . . 111.4(9) ?
    C4 C3 H3A . . 109.4 ?
    C2 C3 H3A . . 109.4 ?
    C4 C3 H3B . . 109.4 ?
    C2 C3 H3B . . 109.4 ?
    H3A C3 H3B . . 108.0 ?
    C3 C4 C5 . . 111.4(10) ?
    C3 C4 H4A . . 109.4 ?
    C5 C4 H4A . . 109.4 ?
    C3 C4 H4B . . 109.4 ?
    C5 C4 H4B . . 109.4 ?
    H4A C4 H4B . . 108.0 ?
    C8 C5 C6 . . 110.0(9) ?
    C8 C5 C4 . . 111.2(9) ?
    C6 C5 C4 . . 110.4(8) ?
    C8 C5 H5 . . 108.4 ?
    C6 C5 H5 . . 108.4 ?
    C4 C5 H5 . . 108.4 ?
    C5 C6 C7 . . 113.4(9) ?
    C5 C6 H6A . . 108.9 ?
    C7 C6 H6A . . 108.9 ?
    C5 C6 H6B . . 108.9 ?
    C7 C6 H6B . . 108.9 ?
    H6A C6 H6B . . 107.7 ?
    C6 C7 C2 . . 111.4(9) ?
    C6 C7 H7A . . 109.3 ?
    C2 C7 H7A . . 109.3 ?
    C6 C7 H7B . . 109.3 ?
    C2 C7 H7B . . 109.3 ?
    H7A C7 H7B . . 108.0 ?
    O8 C8 O7 . . 119.6(8) ?
    O8 C8 C5 . . 121.6(8) ?
    O7 C8 C5 . . 118.7(7) ?
    O8 C8 La1 . 1_545 59.5(5) ?
    O7 C8 La1 . 1_545 60.3(4) ?
    C5 C8 La1 . 1_545 172.5(8) ?
    O5 C9 O6 . . 118.9(7) ?
    O5 C9 C10 . . 121.7(9) ?
    O6 C9 C10 . . 119.4(9) ?
    O5 C9 La1 . 2_676 63.3(4) ?
    O6 C9 La1 . 2_676 58.1(4) ?
    C10 C9 La1 . 2_676 161.8(6) ?
    C9 C10 H10A . . 109.5 ?
    C9 C10 H10B . . 109.5 ?
    H10A C10 H10B . . 109.5 ?
    C9 C10 H10C . . 109.5 ?
    H10A C10 H10C . . 109.5 ?
    H10B C10 H10C . . 109.5 ?
    C1 O1 La1 . . 94.4(6) ?
    C1 O2 La1 . . 93.6(6) ?
    La1 O3 H3C . . 113(9) ?
    La1 O3 H3D . . 120(9) ?
    H3C O3 H3D . . 101(3) ?
    La1 O4 H4C . . 121(8) ?
    La1 O4 H4D . . 127(8) ?
    H4C O4 H4D . . 102(3) ?
    C9 O5 La1 . . 147.1(6) ?
    C9 O5 La1 . 2_676 93.4(5) ?
    La1 O5 La1 . 2_676 118.7(3) ?
    C9 O6 La1 . 1_655 138.0(6) ?
    C9 O6 La1 . 2_676 98.1(5) ?
    La1 O6 La1 1_655 2_676 115.2(3) ?
    C8 O7 La1 . 1_545 94.3(5) ?
    C8 O8 La1 . 1_545 96.0(5) ?
    H9A O9 H9B . . 101(3) ?
    O4 La1 O5 . . 73.2(3) ?
    O4 La1 O6 . 1_455 135.8(3) ?
    O5 La1 O6 . 1_455 143.4(2) ?
    O4 La1 O1 . . 77.7(3) ?
    O5 La1 O1 . . 73.8(2) ?
    O6 La1 O1 1_455 . 126.4(2) ?
    O4 La1 O8 . 1_565 146.0(3) ?
    O5 La1 O8 . 1_565 82.5(3) ?
    O6 La1 O8 1_455 1_565 76.9(2) ?
    O1 La1 O8 . 1_565 72.8(2) ?
    O4 La1 O3 . . 67.5(3) ?
    O5 La1 O3 . . 140.7(3) ?
    O6 La1 O3 1_455 . 73.0(3) ?
    O1 La1 O3 . . 96.1(3) ?
    O8 La1 O3 1_565 . 131.7(3) ?
    O4 La1 O7 . 1_565 138.0(2) ?
    O5 La1 O7 . 1_565 73.7(2) ?
    O6 La1 O7 1_455 1_565 69.9(2) ?
    O1 La1 O7 . 1_565 116.4(2) ?
    O8 La1 O7 1_565 1_565 49.88(18) ?
    O3 La1 O7 . 1_565 140.6(2) ?
    O4 La1 O2 . . 103.1(3) ?
    O5 La1 O2 . . 121.8(2) ?
    O6 La1 O2 1_455 . 78.8(2) ?
    O1 La1 O2 . . 49.7(2) ?
    O8 La1 O2 1_565 . 69.9(2) ?
    O3 La1 O2 . . 67.7(3) ?
    O7 La1 O2 1_565 . 116.2(2) ?
    O4 La1 O6 . 2_676 83.0(3) ?
    O5 La1 O6 . 2_676 107.7(2) ?
    O6 La1 O6 1_455 2_676 64.8(3) ?
    O1 La1 O6 . 2_676 159.3(3) ?
    O8 La1 O6 1_565 2_676 127.8(2) ?
    O3 La1 O6 . 2_676 69.3(2) ?
    O7 La1 O6 1_565 2_676 83.2(2) ?
    O2 La1 O6 . 2_676 129.9(2) ?
    O4 La1 O5 . 2_676 68.8(3) ?
    O5 La1 O5 . 2_676 61.3(3) ?
    O6 La1 O5 1_455 2_676 103.7(2) ?
    O1 La1 O5 . 2_676 129.6(2) ?
    O8 La1 O5 1_565 2_676 119.3(2) ?
    O3 La1 O5 . 2_676 104.2(2) ?
    O7 La1 O5 1_565 2_676 72.9(2) ?
    O2 La1 O5 . 2_676 170.7(2) ?
    O6 La1 O5 2_676 2_676 46.51(19) ?
    O4 La1 C1 . . 93.6(3) ?
    O5 La1 C1 . . 97.2(3) ?
    O6 La1 C1 1_455 . 101.4(3) ?
    O1 La1 C1 . . 25.3(3) ?
    O8 La1 C1 1_565 . 65.9(2) ?
    O3 La1 C1 . . 84.1(3) ?
    O7 La1 C1 1_565 . 115.7(2) ?
    O2 La1 C1 . . 24.8(3) ?
    O6 La1 C1 2_676 . 152.5(3) ?
    O5 La1 C1 2_676 . 154.8(3) ?
    O4 La1 C8 . 1_565 151.3(3) ?
    O5 La1 C8 . 1_565 78.0(3) ?
    O6 La1 C8 1_455 1_565 70.6(3) ?
    O1 La1 C8 . 1_565 94.8(3) ?
    O8 La1 C8 1_565 1_565 24.5(2) ?
    O3 La1 C8 . 1_565 141.2(3) ?
    O7 La1 C8 1_565 1_565 25.4(2) ?
    O2 La1 C8 . 1_565 92.3(3) ?
    O6 La1 C8 2_676 1_565 105.7(2) ?
    O5 La1 C8 2_676 1_565 97.0(2) ?
    C1 La1 C8 . 1_565 90.4(2) ?
loop_
    _geom_torsion_atom_site_label_1
    _geom_torsion_atom_site_label_2
    _geom_torsion_atom_site_label_3
    _geom_torsion_atom_site_label_4
    _geom_torsion_site_symmetry_1
    _geom_torsion_site_symmetry_2
    _geom_torsion_site_symmetry_3
    _geom_torsion_site_symmetry_4
    _geom_torsion
    _geom_torsion_publ_flag
    O2 C1 C2 C7 . . . . 161.8(9) ?
    O1 C1 C2 C7 . . . . -20.4(13) ?
    La1 C1 C2 C7 . . . . -105(3) ?
    O2 C1 C2 C3 . . . . 37.7(12) ?
    O1 C1 C2 C3 . . . . -144.5(9) ?
    La1 C1 C2 C3 . . . . 131(3) ?
    C1 C2 C3 C4 . . . . 69.6(12) ?
    C7 C2 C3 C4 . . . . -57.2(11) ?
    C2 C3 C4 C5 . . . . 57.2(12) ?
    C3 C4 C5 C8 . . . . -176.5(9) ?
    C3 C4 C5 C6 . . . . -54.1(12) ?
    C8 C5 C6 C7 . . . . 176.5(9) ?
    C4 C5 C6 C7 . . . . 53.4(11) ?
    C5 C6 C7 C2 . . . . -55.0(12) ?
    C1 C2 C7 C6 . . . . -69.6(12) ?
    C3 C2 C7 C6 . . . . 55.3(11) ?
    C6 C5 C8 O8 . . . . 124.8(11) ?
    C4 C5 C8 O8 . . . . -112.5(12) ?
    C6 C5 C8 O7 . . . . -59.0(13) ?
    C4 C5 C8 O7 . . . . 63.7(13) ?
    O2 C1 O1 La1 . . . . 15.4(9) ?
    C2 C1 O1 La1 . . . . -162.5(7) ?
    O1 C1 O2 La1 . . . . -15.2(9) ?
    C2 C1 O2 La1 . . . . 162.6(7) ?
    O6 C9 O5 La1 . . . . 174.3(8) ?
    C10 C9 O5 La1 . . . . -8.2(16) ?
    La1 C9 O5 La1 2_676 . . . -168.1(12) ?
    O6 C9 O5 La1 . . . 2_676 -17.7(8) ?
    C10 C9 O5 La1 . . . 2_676 159.9(7) ?
    O5 C9 O6 La1 . . . 1_655 -124.4(8) ?
    C10 C9 O6 La1 . . . 1_655 58.0(12) ?
    La1 C9 O6 La1 2_676 . . 1_655 -143.1(9) ?
    O5 C9 O6 La1 . . . 2_676 18.6(9) ?
    C10 C9 O6 La1 . . . 2_676 -158.9(7) ?
    O8 C8 O7 La1 . . . 1_545 4.7(11) ?
    C5 C8 O7 La1 . . . 1_545 -171.5(9) ?
    O7 C8 O8 La1 . . . 1_545 -4.8(11) ?
    C5 C8 O8 La1 . . . 1_545 171.4(9) ?
loop_
    _geom_hbond_atom_site_label_D
    _geom_hbond_atom_site_label_H
    _geom_hbond_atom_site_label_A
    _geom_hbond_site_symmetry_A
    _geom_hbond_distance_DH
    _geom_hbond_distance_HA
    _geom_hbond_distance_DA
    _geom_hbond_angle_DHA
    C10 H10C O1 . 0.96 2.49 3.295(14) 141.0
    O4 H4C O7 2_666 0.90(2) 1.92(5) 2.771(10) 158(12)
    O4 H4D O9 2_566 0.89(2) 1.96(6) 2.812(11) 158(12)
    O3 H3C O9 . 0.90(2) 1.97(3) 2.858(12) 172(13)
    O3 H3D O7 2_566 0.90(2) 1.86(3) 2.750(11) 170(14)
    O9 H9A O2 . 0.90(2) 2.20(11) 2.786(12) 122(11)
    O9 H9B O1 1_455 0.90(2) 1.97(5) 2.846(11) 164(13)
_shelx_hkl_file
;
   1   0   0 8.93601 0.72045   1
   2   0   0 3638.26 50.1895   1
   3   0   0 60.7144 2.29422   1
   4   0   0 1915.31 26.8708   1
  -5   1   0 -46.312 98.0265  -2
   5   0   0 -46.312 98.0265   1
   6   0   0 2004.91 52.6063   1
  -7   1   0 23.6422 203.651  -2
   7   0   0 23.6422 203.651   1
  -8   1   1 709.345 72.8831  -2
   8   0   0 709.345 72.8831   1
   9   0   0 67.1691 14.6713   1
  10   0   0 192.323 32.6404   1
  11   0   0 11.1342 16.9575   1
 -11   1   0 18.9526 18.1486   1
 -10   1   0 155.913 33.2301   1
  -9   0   1 194.613 48.3115  -2
  -9   1   0 194.613 48.3115   1
  -8   0   1 965.242 82.9444  -2
  -8   1   0 965.242 82.9444   1
   7   0   0 -81.066 165.291  -2
  -7   1   0 -81.066 165.291   1
  -6   1   0 1408.97 23.8058   1
   5   0   0 0.98712 91.6955  -2
  -5   1   0 0.98712 91.6955   1
  -4   1   0 1517.59 21.1840   1
  -3   1   0 241.305 5.18462   1
  -2   1   0 2907.64 34.8321   1
  -1   1   0 514.257 6.90577   1
   0   1   0 4182.95 51.9689  -2
   0   1   0 4182.95 51.9689   1
  -1   1   0 1212.28 29.7978  -2
   1   1   0 1212.28 29.7978   1
   2   1   0 2412.21 33.6466   1
   3   1   0 11.0975 6.24457   1
   4   1   0 24.0574 146.297   1
  -5   2   0 -14.857 110.566  -2
   5   1   0 -14.857 110.566   1
  -6   2   0 12.7308 116.623  -2
   6   1   0 12.7308 116.623   1
  -7   2   0 701.136 68.3261  -2
   7   1   0 701.136 68.3261   1
  -8   2   1 377.827 53.7512  -2
   8   1   0 377.827 53.7512   1
  -9   2   1 321.246 55.5427  -2
   9   1   0 321.246 55.5427   1
  10   1   0 -11.608 18.5549   1
 -11   3   0 256.209 337.455  -2
  11   1   0 256.209 337.455   1
 -11   2   0 -1.2252 11.7921   1
 -10   2   0 160.204 32.7198   1
  -9   2   0 31.5668 12.5017   1
  -8  -1   1 361.696 54.4867  -2
  -8   2   0 361.696 54.4867   1
   7   1   0 526.565 206.863  -2
  -7   2   0 526.565 206.863   1
  -6   2   0 610.844 15.9728   1
   5   1   0 679.486 53.6045  -2
  -5   2   0 679.486 53.6045   1
  -4   2   0 305.262 7.65730   1
  -3   2   0 516.531 8.43433   1
  -2   2   0 1112.92 14.3324   1
   1   2   0 4257.88 84.5690  -2
  -1   2   0 4257.88 84.5690   1
   0   2   0 234.657 4.48887  -2
   0   2   0 234.657 4.48887   1
  -1   2   0 4480.76 64.2418  -2
   1   2   0 4480.76 64.2418   1
   2   2   0 57.5809 2.55492   1
   3   2   0 2322.63 30.6559   1
   4   2   0 99.9343 10.5172   1
  -5   3   0 147.289 125.758  -2
   5   2   0 147.289 125.758   1
  -6   3   0 99.9300 22.2664  -2
   6   2   0 99.9300 22.2664   1
  -7   3   0 989.022 83.2461  -2
   7   2   0 989.022 83.2461   1
  -8   3   1 288.404 32.2676  -2
   8   2   0 288.404 32.2676   1
  -9   3   1 508.913 66.5408  -2
   9   2   0 508.913 66.5408   1
  10   2   0 -35.411 20.0458   1
 -11   4   0 145.910 352.201  -2
  11   2   0 145.910 352.201   1
 -11   3   0 55.0728 25.3573   1
 -10   3   0 92.0920 27.5650   1
  -9   3   0 175.461 22.8395   1
  -8  -2   1 306.705 53.8692  -2
  -8   3   0 306.705 53.8692   1
  -7   3   0 305.769 17.3105   1
   6   2   0 175.762 39.4888  -2
  -6   3   0 175.762 39.4888   1
   5   2   0 1106.19 74.8680  -2
  -5   3   0 1106.19 74.8680   1
  -4   3   0 79.8109 6.20378   1
  -3   3   0 1429.82 26.1422   1
  -2   3   0 189.276 4.82148   1
   1   3   0 2504.84 37.2595  -2
  -1   3   0 2504.84 37.2595   1
   0   3   0 484.535 8.50998  -2
   0   3   0 484.535 8.50998   1
  -1   3   0 2560.18 35.7842  -2
   1   3   0 2560.18 35.7842   1
   2   3   0 76.5886 3.06316   1
   3   3   0 931.076 14.7603   1
   4   3   0 -3.2169 1.15425   1
  -5   4   0 825.789 270.197  -2
   5   3   0 825.789 270.197   1
  -6   4   0 -12.716 18.3809  -2
   6   3   0 -12.716 18.3809   1
   7   3   0 315.243 17.4101   1
  -8   4   1 237.817 22.5009  -2
   8   3   0 237.817 22.5009   1
  -9   4   1 324.012 40.0083  -2
   9   3   0 324.012 40.0083   1
  10   3   0 17.4360 24.8725   1
 -11   5   0 187.168 376.615  -2
  11   3   0 187.168 376.615   1
 -11   4   0 132.651 35.3159   1
 -10   4   0 11.7291 13.9947   1
  -9  -3   1 147.928 29.3061  -2
  -9   4   0 147.928 29.3061   1
  -8  -3   1 -33.656 51.6679  -2
  -8   4   0 -33.656 51.6679   1
  -7   4   0 526.035 23.6482   1
   6   3   0 30.9586 34.9793  -2
  -6   4   0 30.9586 34.9793   1
   5   3   0 1475.91 93.1750  -2
  -5   4   0 1475.91 93.1750   1
  -4   4   0 13.7104 4.21242   1
  -3   4   0 1334.05 27.9139   1
  -2   4   0 82.7178 4.61894   1
   1   4   0 3249.91 45.5684  -2
  -1   4   0 3249.91 45.5684   1
   0   4   0 90.1383 4.04286  -2
   0   4   0 90.1383 4.04286   1
  -1   4   0 2990.55 46.7379  -2
   1   4   0 2990.55 46.7379   1
   2   4   0 233.010 6.83734   1
   3   4   0 902.993 16.8533   1
   4   4   0 250.313 7.96774   1
  -5   5   0 968.040 43.8769  -2
   5   4   0 968.040 43.8769   1
  -6   5   0 -90.724 159.924  -2
   6   4   0 -90.724 159.924   1
   7   4   0 222.523 21.4679   1
  -8   5   1 222.178 33.1021  -2
   8   4   0 222.178 33.1021   1
  -9   5   1 265.468 59.0206  -2
   9   4   0 265.468 59.0206   1
  10   4   0 22.4401 29.7480   1
 -11   5   0 88.6792 30.4323   1
 -10   5   0 2.02251 15.4964   1
  -9   5   0 262.081 35.6074   1
  -8   5   0 9.31630 7.31104   1
  -7   5   0 481.142 23.9879   1
   6   4   0 47.6828 28.3813  -2
  -6   5   0 47.6828 28.3813   1
  -5   5   0 776.651 28.0008   1
  -4   5   0 87.9666 9.26789   1
  -3   5   0 881.682 22.5236   1
  -2   5   0 31.4408 4.17741   1
   1   5   0 1645.42 42.1740  -2
  -1   5   0 1645.42 42.1740   1
   0   5   0 715.703 15.1233  -2
   0   5   0 715.703 15.1233   1
  -1   5   0 1535.32 27.1091  -2
   1   5   0 1535.32 27.1091   1
  -2   5   0 272.657 14.9481  -2
   2   5   0 272.657 14.9481   1
   3   5   0 422.683 12.6515   1
   4   5   0 490.303 13.3218   1
  -5   6   0 361.944 24.9443  -2
   5   5   0 361.944 24.9443   1
  -6   6   0 -3.6172 177.883  -2
   6   5   0 -3.6172 177.883   1
   7   5   0 143.612 14.9951   1
   8   5   0 187.238 24.1646   1
   9   5   0 646.799 487.466   1
  10   5   0 -22.761 390.223   1
 -10   6   0 58.3051 25.8549   1
  -9   6   0 159.413 33.6039   1
  -8   6   0 104.159 15.8698   1
  -7   6   0 209.596 20.5923   1
   6   5   0 280.313 44.0621  -2
  -6   6   0 280.313 44.0621   1
  -5   6   0 265.157 17.9067   1
  -4   6   0 872.365 28.3287   1
  -3   6   0 328.643 11.9437   1
  -2   6   0 753.261 20.4838   1
   1   6   0 526.179 22.1555  -2
  -1   6   0 526.179 22.1555   1
   0   6   0 774.522 18.7732  -2
   0   6   0 774.522 18.7732   1
  -1   6   0 445.819 15.7637  -2
   1   6   0 445.819 15.7637   1
  -2   6   0 1430.28 56.6302  -2
   2   6   0 1430.28 56.6302   1
   3   6   0 48.3996 5.50388   1
  -4   7   0 1103.50 85.7807  -2
   4   6   0 1103.50 85.7807   1
  -5   7   0 90.2177 16.3709  -2
   5   6   0 90.2177 16.3709   1
  -6   7   0 788.693 45.7453  -2
   6   6   0 788.693 45.7453   1
   7   6   0 22.5628 10.2568   1
   8   6   0 4.55882 362.722   1
   9   6   0 693.245 548.797   1
  10   6   0 172.205 454.495   1
 -10   7   0 123.728 34.7785   1
  -9   7   0 48.2755 24.7346   1
  -8  -6   1 344.100 45.8856  -2
  -8   7   0 344.100 45.8856   1
  -7   7   0 129.794 19.1076   1
  -6   7   0 514.726 34.2258   1
   5   6   0 88.0156 19.1004  -2
  -5   7   0 88.0156 19.1004   1
   4   6   0 1058.21 65.0204  -2
  -4   7   0 1058.21 65.0204   1
  -3   7   0 0.71168 3.55079   1
  -2   7   0 783.770 22.4475   1
   1   7   0 170.502 15.5587  -2
  -1   7   0 170.502 15.5587   1
   0   7   0 1380.53 32.1944  -2
   0   7   0 1380.53 32.1944   1
  -1   7   0 108.229 10.7668  -2
   1   7   0 108.229 10.7668   1
  -2   7   0 1107.40 47.8763  -2
   2   7   0 1107.40 47.8763   1
   3   7   0 7.14439 8.15720   1
  -4   8   0 642.471 69.7590  -2
   4   7   0 642.471 69.7590   1
  -5   8   0 -48.406 13.7638  -2
   5   7   0 -48.406 13.7638   1
  -6   8   0 355.093 40.6113  -2
   6   7   0 355.093 40.6113   1
   7   7   0 93.8711 15.3707   1
   8   7   0 188.674 381.789   1
   9   7   0 259.218 463.066   1
 -10   8   0 104.300 34.8286   1
  -9   8   0 20.6326 21.2633   1
  -8   8   0 174.290 36.9691   1
  -7   8   0 -8.1223 12.4591   1
  -6   8   0 364.739 32.5168   1
   5   7   0 -2.6472 23.7448  -2
  -5   8   0 -2.6472 23.7448   1
   4   7   0 556.647 51.9203  -2
  -4   8   0 556.647 51.9203   1
  -3   8   0 39.1519 9.69302   1
  -2   8   0 204.704 12.9976   1
   1   8   0 271.224 19.7969  -2
  -1   8   0 271.224 19.7969   1
   0   8   0 853.469 25.2863  -2
   0   8   0 853.469 25.2863   1
  -1   8   0 281.827 18.3480  -2
   1   8   0 281.827 18.3480   1
  -2   8   0 309.856 28.5039  -2
   2   8   0 309.856 28.5039   1
   3   8   0 150.073 17.3202   1
  -4   9   0 243.935 26.6656  -2
   4   8   0 243.935 26.6656   1
  -5   9   0 529.260 25.8673  -2
   5   8   0 529.260 25.8673   1
  -6   9   0 210.567 32.6836  -2
   6   8   0 210.567 32.6836   1
   7   8   0 160.375 29.8699   1
   8   8   0 203.235 472.584   1
   9   8   0 446.626 555.679   1
  -9   9   0 14.3273 18.0618   1
  -6   9   0 164.514 26.2690   1
   5   8   0 343.359 32.0358  -2
  -5   9   0 343.359 32.0358   1
   4   8   0 219.548 36.1763  -2
  -4   9   0 219.548 36.1763   1
  -3   9   0 119.800 13.6050   1
   2   9   0 144.589 35.1792  -2
  -2   9   0 144.589 35.1792   1
   1   9   0 713.647 32.1935  -2
  -1   9   0 713.647 32.1935   1
   0   9   0 192.599 14.2846  -2
   0   9   0 192.599 14.2846   1
  -1   9   0 779.578 29.4427  -2
   1   9   0 779.578 29.4427   1
  -2   9   0 153.679 44.4961  -2
   2   9   0 153.679 44.4961   1
   3   9   0 248.042 22.7533   1
  -4  10   0 181.505 51.6810  -2
   4   9   0 181.505 51.6810   1
  -5  10   0 469.901 28.3155  -2
   5   9   0 469.901 28.3155   1
  -6  10   0 -36.716 240.319  -2
   6   9   0 -36.716 240.319   1
   7   9   0 269.823 448.607   1
   8   9   0 141.072 446.680   1
   5   9   0 446.354 38.3060  -2
  -5  10   0 446.354 38.3060   1
   4   9   0 129.337 41.9731  -2
  -4  10   0 129.337 41.9731   1
  -3  10   0 177.012 16.2227   1
  -2  10   0 61.9076 12.4621   1
   1  10   0 495.019 35.1071  -2
  -1  10   0 495.019 35.1071   1
   0  10   0 -3.2937 8.78883  -2
   0  10   0 -3.2937 8.78883   1
  -1  10   0 456.366 30.5327  -2
   1  10   0 456.366 30.5327   1
  -2  10   0 110.389 46.0362  -2
   2  10   0 110.389 46.0362   1
   3  10   0 177.539 22.4065   1
  -4  11   0 11.7819 31.1202  -2
   4  10   0 11.7819 31.1202   1
  -5  11   0 667.699 363.706  -2
   5  10   0 667.699 363.706   1
  -6  11   0 134.626 278.290  -2
   6  10   0 134.626 278.290   1
  -7  11   0 103.960 349.832  -2
   7  10   0 103.960 349.832   1
   4  10   0 11.0655 37.6362  -2
  -4  11   0 11.0655 37.6362   1
  -3  11   0 129.354 17.4417   1
   2  11   0 -3.9537 33.6987  -2
  -2  11   0 -3.9537 33.6987   1
   1  11   0 188.233 28.2487  -2
  -1  11   0 188.233 28.2487   1
   0  11   0 10.0675 10.2374  -2
   0  11   0 10.0675 10.2374   1
  -1  11   0 200.648 28.5721  -2
   1  11   0 200.648 28.5721   1
  -2  11   0 31.7107 26.1373  -2
   2  11   0 31.7107 26.1373   1
   3  11   0 114.937 31.6579   1
   4  11   0 59.7701 347.675   1
  -5  12   0 322.786 347.252  -2
   5  11   0 322.786 347.252   1
  -6  12   0 -52.346 266.408  -2
   6  11   0 -52.346 266.408   1
   1  12   0 231.052 47.5238  -2
  -1  12   0 231.052 47.5238   1
   3  12   0 -40.961 398.261   1
   4  12   0 17.5281 400.117   1
  -5  13   0 97.4717 349.637  -2
   5  12   0 97.4717 349.637   1
   5 -13   1 58.0935 384.045  -2
  -5 -12   1 58.0935 384.045   1
  -4 -12   1 18.9018 375.782   1
  -3 -12   1 -161.58 326.332   1
   2 -12   1 337.561 65.1983  -2
  -2 -12   1 337.561 65.1983   1
   1 -12   1 94.7126 43.2712  -2
  -1 -12   1 94.7126 43.2712   1
  -1 -12   1 24.8336 34.5457  -2
   1 -12   1 24.8336 34.5457   1
   2 -12   1 92.6474 28.8340   1
   3 -12   1 -8.0216 23.3234   1
   7 -12   1 170.005 431.908  -2
  -7 -11   1 170.005 431.908   1
   6 -12   1 18.7485 319.946  -2
  -6 -11   1 18.7485 319.946   1
   5 -12   1 176.322 334.938  -2
  -5 -11   1 176.322 334.938   1
  -4 -11   1 -90.504 316.141   1
  -3 -11   1 123.218 18.5922   1
   2 -11   1 196.697 51.6044  -2
  -2 -11   1 196.697 51.6044   1
   1 -11   1 273.357 25.8239  -2
  -1 -11   1 273.357 25.8239   1
   0 -11   1 106.718 14.3427  -2
   0 -11   1 106.718 14.3427   1
  -1 -11   1 287.794 30.4237  -2
   1 -11   1 287.794 30.4237   1
   2 -11   1 87.1721 16.9265   1
   3 -11   1 150.653 17.3634   1
  -4 -10   1 118.568 44.9245  -2
   4 -11   1 118.568 44.9245   1
   7 -11   1 86.3586 349.650  -2
  -7 -10   1 86.3586 349.650   1
   6 -11   1 -96.848 248.099  -2
  -6 -10   1 -96.848 248.099   1
   5 -11   1 284.009 33.4267  -2
  -5 -10   1 284.009 33.4267   1
   4 -11   1 159.312 29.2548  -2
  -4 -10   1 159.312 29.2548   1
  -3 -10   1 366.213 23.2964   1
   2 -10   1 145.356 40.5608  -2
  -2 -10   1 145.356 40.5608   1
   1 -10   1 435.914 23.6811  -2
  -1 -10   1 435.914 23.6811   1
   0 -10   1 181.219 16.1324  -2
   0 -10   1 181.219 16.1324   1
  -1 -10   1 415.556 26.4323  -2
   1 -10   1 415.556 26.4323   1
   2 -10   1 14.6633 8.74796   1
   3 -10   1 212.618 17.1054   1
  -4  -9   1 18.5566 20.9765  -2
   4 -10   1 18.5566 20.9765   1
  -5  -9   1 419.945 36.5769  -2
   5 -10   1 419.945 36.5769   1
  -8  -9   1 151.533 436.098   1
  -7  -9   1 204.330 430.267   1
   6 -10   1 4.42329 237.911  -2
  -6  -9   1 4.42329 237.911   1
   5 -10   1 495.628 26.5492  -2
  -5  -9   1 495.628 26.5492   1
   4 -10   1 71.4349 44.2615  -2
  -4  -9   1 71.4349 44.2615   1
  -3  -9   1 234.064 21.2441   1
  -2  -9   1 -25.441 6.41424   1
   1  -9   1 537.331 25.8046  -2
  -1  -9   1 537.331 25.8046   1
   0  -9   1 0.52994 7.82571  -2
   0  -9   1 0.52994 7.82571   1
  -1  -9   1 613.564 29.2148  -2
   1  -9   1 613.564 29.2148   1
   2  -9   1 -4.3100 4.59742   1
   3  -9   1 165.788 14.4862   1
  -4  -8   1 11.0895 32.7586  -2
   4  -9   1 11.0895 32.7586   1
  -5  -8   1 403.630 33.3533  -2
   5  -9   1 403.630 33.3533   1
   6  -9   1 20.6082 16.4519   1
   9  -9   1 51.5672 28.7458   1
  -9  -8   1 -35.280 366.027   1
  -8  -8   1 -70.259 359.906   1
  -7  -8   1 -58.839 352.094   1
   6  -9   1 29.0620 24.9356  -2
  -6  -8   1 29.0620 24.9356   1
   5  -9   1 642.696 25.5829  -2
  -5  -8   1 642.696 25.5829   1
   4  -9   1 44.2374 38.9249  -2
  -4  -8   1 44.2374 38.9249   1
  -3  -8   1 173.129 16.9341   1
  -2  -8   1 -6.1178 5.66228   1
   1  -8   1 419.394 20.0888  -2
  -1  -8   1 419.394 20.0888   1
   0  -8   1 63.0192 9.18218  -2
   0  -8   1 63.0192 9.18218   1
  -1  -8   1 379.082 22.0470  -2
   1  -8   1 379.082 22.0470   1
   2  -8   1 47.7212 7.56348   1
   3  -8   1 127.776 12.9494   1
  -4  -7   1 347.802 42.5503  -2
   4  -8   1 347.802 42.5503   1
  -5  -7   1 143.996 24.0724  -2
   5  -8   1 143.996 24.0724   1
   6  -8   1 157.222 21.6178   1
   7  -8   1 256.205 38.4297   1
   9  -8   1 5.79836 20.0835   1
  10  -8   1 85.4273 31.5099   1
  -9  -7   1 -159.48 354.915   1
  -8  -7   1 -40.629 395.170   1
  -7  -7   1 67.8399 19.3636   1
   6  -8   1 189.922 30.6135  -2
  -6  -7   1 189.922 30.6135   1
   5  -8   1 232.748 20.7041  -2
  -5  -7   1 232.748 20.7041   1
  -4  -7   1 230.527 16.4250   1
  -3  -7   1 60.9172 7.42442   1
  -2  -7   1 431.342 14.2942   1
   1  -7   1 164.414 13.9712  -2
  -1  -7   1 164.414 13.9712   1
   0  -7   1 1136.02 27.8968  -2
   0  -7   1 1136.02 27.8968   1
  -1  -7   1 201.623 16.0462  -2
   1  -7   1 201.623 16.0462   1
   2  -7   1 641.414 19.2752   1
   3  -7   1 2.87746 3.23058   1
  -4  -6   1 960.767 60.9627  -2
   4  -7   1 960.767 60.9627   1
  -5  -6   1 68.7401 31.1313  -2
   5  -7   1 68.7401 31.1313   1
   6  -7   1 539.893 33.2521   1
  -8  -6   2 180.092 38.5441  -2
   8  -7   1 180.092 38.5441   1
   9  -7   1 -3.0573 16.4379   1
  10  -7   1 105.824 32.2228   1
 -10  -6   1 -41.702 378.224   1
  -9  -6   1 -84.287 356.247   1
  -8   7   0 436.898 48.7777  -2
  -8  -6   1 436.898 48.7777   1
  -7  -6   1 146.417 24.7512   1
   6  -7   1 794.415 46.8646  -2
  -6  -6   1 794.415 46.8646   1
   5  -7   1 35.2751 11.0150  -2
  -5  -6   1 35.2751 11.0150   1
  -4  -6   1 447.691 18.3211   1
  -3  -6   1 328.610 11.8839   1
   2  -6   1 2101.50 81.6364  -2
  -2  -6   1 2101.50 81.6364   1
   1  -6   1 147.548 9.91597  -2
  -1  -6   1 147.548 9.91597   1
   0  -6   1 1938.22 36.6765  -2
   0  -6   1 1938.22 36.6765   1
  -1  -6   1 136.827 10.9040  -2
   1  -6   1 136.827 10.9040   1
   2  -6   1 575.833 16.1111   1
   3  -6   1 115.705 6.72806   1
   4  -6   1 675.491 23.9915   1
  -5  -5   1 2.79069 20.6091  -2
   5  -6   1 2.79069 20.6091   1
   6  -6   1 418.821 28.9255   1
   7  -6   1 26.5269 12.8182   1
   8  -6   1 133.285 16.1188   1
   9  -6   1 24.4092 17.0164   1
  10  -6   1 91.1009 30.3889   1
 -10  -5   1 113.676 31.4065   1
  -9  -5   1 331.966 439.114   1
  -8   6   0 466.951 46.5314  -2
  -8  -5   1 466.951 46.5314   1
  -7  -5   1 -47.123 7.33333   1
   6  -6   1 634.975 32.5687  -2
  -6  -5   1 634.975 32.5687   1
  -5  -5   1 30.2302 5.73502   1
  -4  -5   1 465.593 11.1990   1
  -3  -5   1 18.2143 3.30681   1
   2  -5   1 1338.28 55.5037  -2
  -2  -5   1 1338.28 55.5037   1
   1  -5   1 371.943 11.4933  -2
  -1  -5   1 371.943 11.4933   1
   0  -5   1 765.076 14.1926  -2
   0  -5   1 765.076 14.1926   1
  -1  -5   1 438.839 18.6022  -2
   1  -5   1 438.839 18.6022   1
   2  -5   1 413.090 12.0783   1
   3  -5   1 231.748 11.0690   1
   4  -5   1 724.114 23.5087   1
  -5  -4   1 664.828 66.6625  -2
   5  -5   1 664.828 66.6625   1
  -6  -4   1 179.477 29.7170  -2
   6  -5   1 179.477 29.7170   1
   7  -5   1 300.057 19.3229   1
  -8  -4   2 119.257 69.9121  -2
   8  -5   1 119.257 69.9121   1
  -9  -4   2 257.029 35.0224  -2
   9  -5   1 257.029 35.0224   1
  10  -5   1 67.1635 25.0286   1
  11  -5   1 102.267 31.9636   1
 -11  -4   1 -63.726 414.281   1
 -10  -4   1 22.6842 31.7516   1
  -9   5   0 310.701 41.5847  -2
  -9  -4   1 310.701 41.5847   1
  -8   5   0 270.157 36.2800  -2
  -8  -4   1 270.157 36.2800   1
  -7  -4   1 111.582 11.7217   1
   6  -5   1 156.805 20.3337  -2
  -6  -4   1 156.805 20.3337   1
   5  -5   1 496.525 23.0706  -2
  -5  -4   1 496.525 23.0706   1
  -4  -4   1 788.291 12.6279   1
  -3  -4   1 306.206 8.82315   1
   2  -4   1 1369.23 54.3979  -2
  -2  -4   1 1369.23 54.3979   1
   1  -4   1 2124.63 38.9207  -2
  -1  -4   1 2124.63 38.9207   1
   0  -4   1 206.575 5.58313  -2
   0  -4   1 206.575 5.58313   1
  -1  -4   1 2153.98 40.5337  -2
   1  -4   1 2153.98 40.5337   1
   2  -4   1 727.081 12.2203   1
   3  -4   1 1127.86 24.4620   1
   4  -4   1 456.882 14.5720   1
  -5  -3   1 918.391 72.9102  -2
   5  -4   1 918.391 72.9102   1
  -6  -3   1 65.6277 20.7804  -2
   6  -4   1 65.6277 20.7804   1
   7  -4   1 380.670 19.9311   1
  -8  -3   2 267.660 64.7569  -2
   8  -4   1 267.660 64.7569   1
   9  -4   1 283.735 26.8222   1
  10  -4   1 30.7142 17.9021   1
  11  -4   1 106.314 31.5702   1
  11  -5   1 223.902 370.222  -2
 -11  -3   1 223.902 370.222   1
 -10  -3   1 -23.385 348.738   1
  -9   4   0 340.105 39.8371  -2
  -9  -3   1 340.105 39.8371   1
  -8   4   0 174.620 24.5799  -2
  -8  -3   1 174.620 24.5799   1
   7  -4   1 -76.672 226.178  -2
  -7  -3   1 -76.672 226.178   1
   6  -4   1 37.1978 14.4914  -2
  -6  -3   1 37.1978 14.4914   1
   5  -4   1 827.633 257.632  -2
  -5  -3   1 827.633 257.632   1
  -4  -3   1 274.226 5.67596   1
  -3  -3   1 1064.20 18.8161   1
  -2  -3   1 562.572 9.77672   1
   1  -3   1 820.651 35.4188  -2
  -1  -3   1 820.651 35.4188   1
   0  -3   1 821.164 11.2439  -2
   0  -3   1 821.164 11.2439   1
  -1  -3   1 781.953 24.2580  -2
   1  -3   1 781.953 24.2580   1
   2  -3   1 2.79161 1.13326   1
   3  -3   1 2073.67 31.5938   1
   4  -3   1 2.96226 2.44516   1
  -5  -2   1 730.299 60.1937  -2
   5  -3   1 730.299 60.1937   1
  -6  -2   1 56.3124 32.3875  -2
   6  -3   1 56.3124 32.3875   1
   7  -3   1 203.493 14.2962   1
  -8  -2   2 222.501 56.6378  -2
   8  -3   1 222.501 56.6378   1
  -9  -2   2 276.238 67.0894  -2
   9  -3   1 276.238 67.0894   1
  10  -3   1 35.4864 17.3913   1
  11  -3   1 122.103 33.4481   1
  11  -4   1 245.719 354.047  -2
 -11  -2   1 245.719 354.047   1
 -10  -2   1 252.171 391.959   1
  -9  -2   1 224.686 20.0981   1
  -8   3   0 312.132 34.1233  -2
  -8  -2   1 312.132 34.1233   1
   7  -3   1 29.5912 204.208  -2
  -7  -2   1 29.5912 204.208   1
   6  -3   1 -5.7626 140.219  -2
  -6  -2   1 -5.7626 140.219   1
   5  -3   1 755.235 229.007  -2
  -5  -2   1 755.235 229.007   1
  -4  -2   1 12.4166 5.20219   1
  -3  -2   1 1259.54 24.4334   1
  -2  -2   1 0.20883 0.65675   1
   1  -2   1 962.912 37.3930  -2
  -1  -2   1 962.912 37.3930   1
   0  -2   1 338.456 5.70973  -2
   0  -2   1 338.456 5.70973   1
  -1  -2   1 990.972 36.2941  -2
   1  -2   1 990.972 36.2941   1
   2  -2   1 1006.65 15.0733   1
   3  -2   1 460.857 8.50147   1
   4  -2   1 300.819 7.06875   1
   5  -2   1 814.004 15.8167   1
  -6  -1   1 76.9156 105.781  -2
   6  -2   1 76.9156 105.781   1
   7  -2   1 172.937 12.0804   1
  -8  -1   2 318.011 53.3132  -2
   8  -2   1 318.011 53.3132   1
  -9  -1   2 352.080 66.2250  -2
   9  -2   1 352.080 66.2250   1
  10  -2   1 192.418 36.9580   1
  11  -2   1 79.9858 27.5361   1
 -11  -1   1 104.968 30.0895   1
 -10  -1   1 -58.137 280.798   1
  -9   2   0 381.013 57.4397  -2
  -9  -1   1 381.013 57.4397   1
  -8   2   0 235.177 46.2241  -2
  -8  -1   1 235.177 46.2241   1
   7  -2   1 61.2467 210.678  -2
  -7  -1   1 61.2467 210.678   1
   6  -2   1 5.02060 149.697  -2
  -6  -1   1 5.02060 149.697   1
   5  -2   1 209.753 173.282  -2
  -5  -1   1 209.753 173.282   1
  -4  -1   1 -23.600 133.866   1
  -3  -1   1 1557.26 55.0361   1
  -2  -1   1 1136.78 21.1580   1
  -1  -1   1 675.764 11.8662   1
   0  -1   1 2365.56 33.0509  -2
   0  -1   1 2365.56 33.0509   1
   1  -1   1 730.605 8.95977   1
   2  -1   1 799.816 12.8385   1
   3  -1   1 1143.23 17.1024   1
   4  -1   1 891.736 13.0613   1
   5  -1   1 209.235 8.09097   1
   6  -1   1 670.153 13.8769   1
  -7   0   1 423.324 53.0909  -2
   7  -1   1 423.324 53.0909   1
  -8   0   2 364.137 56.3976  -2
   8  -1   1 364.137 56.3976   1
  -9   0   2 342.782 58.9807  -2
   9  -1   1 342.782 58.9807   1
  10  -1   1 143.973 32.1828   1
  11  -1   1 17.1240 19.0289   1
 -11   0   1 152.866 33.4316   1
 -10   0   1 36.2267 20.0104   1
  -9   1   0 286.072 52.4195  -2
  -9   0   1 286.072 52.4195   1
  -8   1   0 728.823 71.9681  -2
  -8   0   1 728.823 71.9681   1
   7  -1   1 96.5437 192.367  -2
  -7   0   1 96.5437 192.367   1
   6  -1   1 120.070 140.459  -2
  -6   0   1 120.070 140.459   1
   5  -1   1 451.373 179.634  -2
  -5   0   1 451.373 179.634   1
  -4   0   1 614.466 10.9164   1
  -3   0   1 259.769 5.08400   1
  -2   0   1 1053.42 15.9195   1
  -1   0   1 2616.54 37.8278   1
  -1   0   1 3282.06 91.8387  -2
   1   0   1 3282.06 91.8387   1
   2   0   1 1346.08 22.3732   1
   3   0   1 559.398 8.69553   1
   4   0   1 580.161 9.85483   1
   5   0   1 111.724 3.16418   1
   6   0   1 543.105 12.5988   1
   7   0   1 14.1444 5.53611   1
  -8   1   2 514.238 63.2204  -2
   8   0   1 514.238 63.2204   1
  -9   1   2 232.036 51.2207  -2
   9   0   1 232.036 51.2207   1
  10   0   1 156.077 23.4246   1
  11   0   1 16.0774 18.2139   1
 -11   1   1 98.2269 28.6454   1
 -10   1   1 99.5384 26.2438   1
  -9   1   1 200.766 21.1375   1
   8   0   0 655.340 67.7758  -2
  -8   1   1 655.340 67.7758   1
   7   0   1 -35.113 168.296  -2
  -7   1   1 -35.113 168.296   1
  -6   1   1 1084.61 26.3917   1
   5   0   1 108.602 134.330  -2
  -5   1   1 108.602 134.330   1
  -4   1   1 629.842 11.5307   1
  -3   1   1 837.105 13.5708   1
  -2   1   1 525.625 7.50335   1
   1   1   1 79.5353 4.29825  -2
  -1   1   1 79.5353 4.29825   1
   0   1   1 8010.60 74.6944  -2
   0   1   1 8010.60 74.6944   1
  -1   1   1 50.9799 7.70063  -2
   1   1   1 50.9799 7.70063   1
   2   1   1 722.801 9.99062   1
   3   1   1 2.89533 1.14354   1
   4   1   1 377.135 7.23307   1
  -5   2   1 -5.4149 106.807  -2
   5   1   1 -5.4149 106.807   1
   6   1   1 1124.37 42.0868   1
  -7   2   1 332.659 51.7668  -2
   7   1   1 332.659 51.7668   1
  -8   2   2 357.586 54.8696  -2
   8   1   1 357.586 54.8696   1
  -9   2   2 272.070 53.9278  -2
   9   1   1 272.070 53.9278   1
  10   1   1 135.170 31.5665   1
 -11   3   1 -262.28 300.083  -2
  11   1   1 -262.28 300.083   1
 -11   2   1 18.0139 16.3819   1
 -10   2   1 128.115 31.3672   1
  -9   2   1 31.3843 11.9189   1
   8   1   0 404.977 53.4551  -2
  -8   2   1 404.977 53.4551   1
  -7   2   1 7.09622 6.79696   1
  -6   2   1 743.671 18.2944   1
   5   1   1 76.5588 23.3903  -2
  -5   2   1 76.5588 23.3903   1
  -4   2   1 338.962 9.84004   1
  -3   2   1 2.40651 1.62214   1
  -2   2   1 1418.13 16.8951   1
   1   2   1 3025.70 40.8556  -2
  -1   2   1 3025.70 40.8556   1
   0   2   1 2167.37 21.6150  -2
   0   2   1 2167.37 21.6150   1
  -1   2   1 3055.70 46.5536  -2
   1   2   1 3055.70 46.5536   1
   2   2   1 655.276 10.1096   1
   3   2   1 608.046 11.1884   1
   4   2   1 568.187 10.5286   1
  -5   3   1 87.5523 136.925  -2
   5   2   1 87.5523 136.925   1
  -6   3   1 50.5201 117.707  -2
   6   2   1 50.5201 117.707   1
  -7   3   1 830.164 77.4889  -2
   7   2   1 830.164 77.4889   1
   8   2   1 123.061 19.5805   1
   9   2   1 223.564 17.4447   1
  10   2   1 -15.898 22.4386   1
 -11   4   1 130.901 351.781  -2
  11   2   1 130.901 351.781   1
 -11   3   1 21.1260 18.0759   1
 -10   3   1 87.2738 27.7236   1
  -9   3   1 38.7763 13.1194   1
   8   2   0 302.222 56.6882  -2
  -8   3   1 302.222 56.6882   1
  -7   3   1 358.420 17.4637   1
   6   2   1 744.794 62.3692  -2
  -6   3   1 744.794 62.3692   1
   5   2   1 1087.08 71.8977  -2
  -5   3   1 1087.08 71.8977   1
  -4   3   1 507.256 13.6939   1
  -3   3   1 772.605 14.8915   1
  -2   3   1 872.923 12.1074   1
   1   3   1 6416.34 87.7053  -2
  -1   3   1 6416.34 87.7053   1
   0   3   1 2229.55 24.2955  -2
   0   3   1 2229.55 24.2955   1
  -1   3   1 6209.95 71.4822  -2
   1   3   1 6209.95 71.4822   1
   2   3   1 396.159 7.10019   1
   3   3   1 518.210 9.38737   1
   4   3   1 347.171 9.60630   1
   5   3   1 1265.21 28.0607   1
  -6   4   1 -26.154 93.6954  -2
   6   3   1 -26.154 93.6954   1
   7   3   1 444.179 24.0191   1
   8   3   1 41.7626 12.1804   1
  -9   4   2 262.156 38.5969  -2
   9   3   1 262.156 38.5969   1
  10   3   1 -31.964 15.9986   1
 -11   5   1 271.943 380.863  -2
  11   3   1 271.943 380.863   1
 -11   4   1 31.7198 23.8824   1
 -10   4   1 106.365 27.5969   1
  -9   4   1 129.636 21.9464   1
  -8   4   1 206.738 21.7564   1
   7   3   0 472.247 65.4051  -2
  -7   4   1 472.247 65.4051   1
   6   3   1 182.945 44.9438  -2
  -6   4   1 182.945 44.9438   1
  -5   4   1 312.694 15.0559   1
  -4   4   1 365.830 13.2701   1
  -3   4   1 793.866 18.5761   1
  -2   4   1 241.397 7.77189   1
   1   4   1 1408.67 36.4809  -2
  -1   4   1 1408.67 36.4809   1
   0   4   1 27.1503 3.33681  -2
   0   4   1 27.1503 3.33681   1
  -1   4   1 1477.22 25.0011  -2
   1   4   1 1477.22 25.0011   1
   2   4   1 40.0406 4.53105   1
   3   4   1 641.852 13.7446   1
   4   4   1 3.64623 2.23472   1
  -5   5   1 774.707 35.5925  -2
   5   4   1 774.707 35.5925   1
  -6   5   1 -17.172 21.0227  -2
   6   4   1 -17.172 21.0227   1
   7   4   1 276.459 21.3040   1
   8   4   1 87.1218 13.3151   1
   9   4   1 -2.9161 340.836   1
  10   4   1 -2.8995 21.4201   1
 -11   5   1 71.7122 28.0651   1
 -10   5   1 35.9336 21.2948   1
  -9   5   1 105.934 29.3653   1
  -8   5   1 5.19146 10.6045   1
  -7   5   1 278.889 18.1802   1
   6   4   1 17.0220 28.8244  -2
  -6   5   1 17.0220 28.8244   1
  -5   5   1 542.513 21.6527   1
  -4   5   1 13.5029 6.32006   1
  -3   5   1 420.982 12.9531   1
  -2   5   1 0.68863 2.79229   1
   1   5   1 1572.12 41.5356  -2
  -1   5   1 1572.12 41.5356   1
   0   5   1 211.349 8.88575  -2
   0   5   1 211.349 8.88575   1
  -1   5   1 1431.08 25.8332  -2
   1   5   1 1431.08 25.8332   1
   2   5   1 228.350 9.67917   1
   3   5   1 696.839 15.4810   1
  -4   6   1 185.890 42.2769  -2
   4   5   1 185.890 42.2769   1
  -5   6   1 594.701 69.3199  -2
   5   5   1 594.701 69.3199   1
  -6   6   1 19.1693 25.9129  -2
   6   5   1 19.1693 25.9129   1
   7   5   1 185.123 17.8779   1
   8   5   1 117.030 25.9491   1
   9   5   1 57.4454 26.1844   1
  10   5   1 4.69527 27.7877   1
 -10   6   1 -8.4317 11.1916   1
  -9   6   1 223.253 35.3254   1
  -8   6   1 7.86197 10.3426   1
  -7   6   1 333.690 28.8723   1
   6   5   1 55.9142 35.0477  -2
  -6   6   1 55.9142 35.0477   1
  -5   6   1 354.059 18.9972   1
  -4   6   1 32.0241 8.24326   1
  -3   6   1 798.493 21.5356   1
   2   6   1 180.411 27.3330  -2
  -2   6   1 180.411 27.3330   1
   1   6   1 1025.42 33.3266  -2
  -1   6   1 1025.42 33.3266   1
   0   6   1 96.3562 7.79160  -2
   0   6   1 96.3562 7.79160   1
  -1   6   1 948.893 22.9431  -2
   1   6   1 948.893 22.9431   1
  -2   6   1 200.646 25.5678  -2
   2   6   1 200.646 25.5678   1
   3   6   1 181.672 8.45380   1
  -4   7   1 518.387 60.4933  -2
   4   6   1 518.387 60.4933   1
  -5   7   1 425.704 22.0048  -2
   5   6   1 425.704 22.0048   1
  -6   7   1 113.683 27.6480  -2
   6   6   1 113.683 27.6480   1
   7   6   1 66.8022 15.8105   1
   8   6   1 -90.620 318.700   1
   9   6   1 103.658 418.513   1
  10   6   1 -94.804 399.934   1
 -10   7   1 29.8549 23.3152   1
  -9   7   1 129.529 32.8484   1
  -8   7   1 35.4939 21.9579   1
  -7   7   1 258.836 28.3508   1
  -6   7   1 94.9348 17.4201   1
   5   6   1 332.587 27.7787  -2
  -5   7   1 332.587 27.7787   1
   4   6   1 467.121 45.8422  -2
  -4   7   1 467.121 45.8422   1
  -3   7   1 155.159 10.4030   1
  -2   7   1 525.680 18.6237   1
   1   7   1 377.911 21.3251  -2
  -1   7   1 377.911 21.3251   1
   0   7   1 518.163 16.3736  -2
   0   7   1 518.163 16.3736   1
  -1   7   1 300.881 18.0365  -2
   1   7   1 300.881 18.0365   1
  -2   7   1 871.718 72.6108  -2
   2   7   1 871.718 72.6108   1
   3   7   1 -25.889 4.51434   1
  -4   8   1 710.176 38.6786  -2
   4   7   1 710.176 38.6786   1
  -5   8   1 30.1518 16.3228  -2
   5   7   1 30.1518 16.3228   1
  -6   8   1 423.676 41.6953  -2
   6   7   1 423.676 41.6953   1
   7   7   1 203.155 383.003   1
   8   7   1 115.584 402.446   1
   9   7   1 557.008 523.549   1
   9   7   0 73.5859 37.3823  -2
  -9   8   1 73.5859 37.3823   1
  -8   8   1 93.8120 30.2913   1
  -7   8   1 87.4672 23.1886   1
  -6   8   1 324.086 32.4423   1
   5   7   1 67.9111 22.7569  -2
  -5   8   1 67.9111 22.7569   1
   4   7   1 588.066 53.7793  -2
  -4   8   1 588.066 53.7793   1
  -3   8   1 12.7443 7.09953   1
  -2   8   1 445.029 18.1270   1
   1   8   1 36.4110 13.5565  -2
  -1   8   1 36.4110 13.5565   1
   0   8   1 1420.62 35.0657  -2
   0   8   1 1420.62 35.0657   1
  -1   8   1 29.5928 11.7251  -2
   1   8   1 29.5928 11.7251   1
  -2   8   1 797.188 42.5528  -2
   2   8   1 797.188 42.5528   1
   3   8   1 -37.848 6.64831   1
  -4   9   1 673.872 41.6044  -2
   4   8   1 673.872 41.6044   1
  -5   9   1 20.2358 16.5789  -2
   5   8   1 20.2358 16.5789   1
  -6   9   1 -1.5071 199.478  -2
   6   8   1 -1.5071 199.478   1
   7   8   1 89.1341 417.456   1
   8   8   1 198.962 462.250   1
   9   8   1 187.723 479.817   1
   9   8   0 75.2909 36.1105  -2
  -9   9   1 75.2909 36.1105   1
  -6   9   1 173.436 42.9553   1
   5   8   1 35.9186 23.3086  -2
  -5   9   1 35.9186 23.3086   1
   4   8   1 681.849 61.2364  -2
  -4   9   1 681.849 61.2364   1
  -3   9   1 44.4773 10.0926   1
   2   9   1 639.270 40.0573  -2
  -2   9   1 639.270 40.0573   1
   1   9   1 218.311 20.8415  -2
  -1   9   1 218.311 20.8415   1
   0   9   1 801.597 29.2817  -2
   0   9   1 801.597 29.2817   1
  -1   9   1 221.104 19.6207  -2
   1   9   1 221.104 19.6207   1
  -2   9   1 612.585 41.4238  -2
   2   9   1 612.585 41.4238   1
   3   9   1 84.9131 17.3964   1
  -4  10   1 390.662 35.4510  -2
   4   9   1 390.662 35.4510   1
  -5  10   1 108.963 23.0444  -2
   5   9   1 108.963 23.0444   1
  -6  10   1 119.170 266.540  -2
   6   9   1 119.170 266.540   1
   7   9   1 73.1644 406.954   1
   8   9   1 99.5433 438.953   1
   5   9   1 167.916 41.1892  -2
  -5  10   1 167.916 41.1892   1
   4   9   1 371.794 36.8016  -2
  -4  10   1 371.794 36.8016   1
  -3  10   1 24.7084 10.9031   1
   2  10   1 310.805 33.2143  -2
  -2  10   1 310.805 33.2143   1
   1  10   1 260.889 28.7790  -2
  -1  10   1 260.889 28.7790   1
   0  10   1 272.192 19.5716  -2
   0  10   1 272.192 19.5716   1
  -1  10   1 209.175 28.8276  -2
   1  10   1 209.175 28.8276   1
  -2  10   1 262.252 33.5205  -2
   2  10   1 262.252 33.5205   1
   3  10   1 116.889 17.6716   1
   4  10   1 7.15027 22.1964   1
  -5  11   1 396.835 330.020  -2
   5  10   1 396.835 330.020   1
  -6  11   1 148.654 276.511  -2
   6  10   1 148.654 276.511   1
  -7  11   1 69.1060 356.576  -2
   7  10   1 69.1060 356.576   1
   4  10   1 61.6150 41.5763  -2
  -4  11   1 61.6150 41.5763   1
  -3  11   1 77.1467 18.1884   1
   2  11   1 45.6808 28.2769  -2
  -2  11   1 45.6808 28.2769   1
   1  11   1 203.156 27.5526  -2
  -1  11   1 203.156 27.5526   1
   0  11   1 -22.223 14.1438  -2
   0  11   1 -22.223 14.1438   1
  -1  11   1 273.969 33.1709  -2
   1  11   1 273.969 33.1709   1
  -2  11   1 24.0298 47.2128  -2
   2  11   1 24.0298 47.2128   1
   3  11   1 23.3192 336.137   1
   4  11   1 73.7012 392.094   1
  -5  12   1 566.046 368.395  -2
   5  11   1 566.046 368.395   1
  -6  12   1 10.2012 274.029  -2
   6  11   1 10.2012 274.029   1
   3  12   1 -69.713 395.414   1
   4  12   1 100.319 451.413   1
   5  12   1 43.1515 419.473   1
   6 -13   2 -155.91 284.369  -2
  -6 -12   2 -155.91 284.369   1
   5 -13   2 201.683 432.185  -2
  -5 -12   2 201.683 432.185   1
  -4 -12   2 191.693 433.884   1
   2 -12   2 369.130 66.2195  -2
  -2 -12   2 369.130 66.2195   1
   1 -12   2 75.7764 40.2858  -2
  -1 -12   2 75.7764 40.2858   1
  -1 -12   2 -1.8630 32.3677  -2
   1 -12   2 -1.8630 32.3677   1
   2 -12   2 125.899 21.4588   1
   3 -12   2 7.29651 11.2704   1
   7 -12   2 -183.93 394.529  -2
  -7 -11   2 -183.93 394.529   1
   6 -12   2 275.097 333.350  -2
  -6 -11   2 275.097 333.350   1
   5 -12   2 -36.204 305.104  -2
  -5 -11   2 -36.204 305.104   1
  -4 -11   2 76.7356 384.437   1
  -3 -11   2 156.107 403.922   1
   2 -11   2 506.082 67.0480  -2
  -2 -11   2 506.082 67.0480   1
   1 -11   2 23.3392 18.1502  -2
  -1 -11   2 23.3392 18.1502   1
   0 -11   2 456.588 23.6690  -2
   0 -11   2 456.588 23.6690   1
  -1 -11   2 33.5503 20.9135  -2
   1 -11   2 33.5503 20.9135   1
   2 -11   2 329.910 25.6301   1
   3 -11   2 35.6552 12.0011   1
  -4 -10   2 511.862 41.7403  -2
   4 -11   2 511.862 41.7403   1
  -5 -10   2 72.4899 37.6751  -2
   5 -11   2 72.4899 37.6751   1
  -8 -10   2 47.2472 440.434   1
   7 -11   2 68.5671 352.378  -2
  -7 -10   2 68.5671 352.378   1
   6 -11   2 -9.4498 260.858  -2
  -6 -10   2 -9.4498 260.858   1
   5 -11   2 28.6569 26.7997  -2
  -5 -10   2 28.6569 26.7997   1
   4 -11   2 532.884 73.1739  -2
  -4 -10   2 532.884 73.1739   1
  -3 -10   2 62.9517 13.8167   1
   2 -10   2 538.099 64.5149  -2
  -2 -10   2 538.099 64.5149   1
   1 -10   2 143.254 16.2747  -2
  -1 -10   2 143.254 16.2747   1
   0 -10   2 613.374 25.6330  -2
   0 -10   2 613.374 25.6330   1
  -1 -10   2 192.993 19.8732  -2
   1 -10   2 192.993 19.8732   1
  -2 -10   2 423.217 46.4082  -2
   2 -10   2 423.217 46.4082   1
   3 -10   2 85.0366 12.8957   1
  -4  -9   2 317.624 42.2789  -2
   4 -10   2 317.624 42.2789   1
  -5  -9   2 207.036 29.3267  -2
   5 -10   2 207.036 29.3267   1
   6 -10   2 17.6279 22.0302   1
   9 -10   2 61.7500 30.2047   1
  -8  -9   2 -86.103 363.563   1
  -7  -9   2 -9.5764 353.269   1
   6 -10   2 63.1177 250.997  -2
  -6  -9   2 63.1177 250.997   1
   5 -10   2 339.237 22.1543  -2
  -5  -9   2 339.237 22.1543   1
   4 -10   2 394.870 61.9442  -2
  -4  -9   2 394.870 61.9442   1
  -3  -9   2 119.258 16.2737   1
  -2  -9   2 60.2691 8.95431   1
   1  -9   2 381.820 20.2121  -2
  -1  -9   2 381.820 20.2121   1
   0  -9   2 246.603 14.7547  -2
   0  -9   2 246.603 14.7547   1
  -1  -9   2 416.044 23.7566  -2
   1  -9   2 416.044 23.7566   1
   2  -9   2 86.9504 9.79566   1
   3  -9   2 268.167 17.6239   1
  -4  -8   2 -32.296 29.9343  -2
   4  -9   2 -32.296 29.9343   1
  -5  -8   2 384.819 32.6635  -2
   5  -9   2 384.819 32.6635   1
   6  -9   2 7.01980 14.2860   1
   7  -9   2 86.9149 38.2272   1
   9  -9   2 125.447 36.2204   1
  -9  -8   2 353.998 517.576   1
  -8  -8   2 -223.40 279.690   1
  -7  -8   2 121.371 22.4837   1
   6  -9   2 76.0978 26.8599  -2
  -6  -8   2 76.0978 26.8599   1
   5  -9   2 544.519 24.5965  -2
  -5  -8   2 544.519 24.5965   1
   4  -9   2 18.5253 35.5870  -2
  -4  -8   2 18.5253 35.5870   1
  -3  -8   2 326.447 18.4947   1
  -2  -8   2 2.83911 6.31415   1
   1  -8   2 705.063 29.2929  -2
  -1  -8   2 705.063 29.2929   1
   0  -8   2 8.19544 6.35940  -2
   0  -8   2 8.19544 6.35940   1
  -1  -8   2 818.567 27.0785  -2
   1  -8   2 818.567 27.0785   1
   2  -8   2 25.6123 5.70614   1
   3  -8   2 571.624 22.6351   1
  -4  -7   2 53.3977 31.0459  -2
   4  -8   2 53.3977 31.0459   1
  -5  -7   2 660.307 37.6268  -2
   5  -8   2 660.307 37.6268   1
   6  -8   2 62.1485 17.3972   1
   7  -8   2 221.389 33.4076   1
   9  -8   2 139.670 37.2044   1
  10  -8   2 65.5176 30.0174   1
  -9  -7   2 -1.9751 386.413   1
  -8  -7   2 -62.692 349.468   1
  -7  -7   2 109.862 35.1238   1
   6  -8   2 17.4422 23.6995  -2
  -6  -7   2 17.4422 23.6995   1
   5  -8   2 699.278 31.6158  -2
  -5  -7   2 699.278 31.6158   1
  -4  -7   2 19.6797 5.87734   1
  -3  -7   2 548.580 20.2673   1
  -2  -7   2 240.251 11.5242   1
   1  -7   2 1631.42 43.0525  -2
  -1  -7   2 1631.42 43.0525   1
   0  -7   2 -4.5114 5.38580  -2
   0  -7   2 -4.5114 5.38580   1
  -1  -7   2 1590.09 43.3933  -2
   1  -7   2 1590.09 43.3933   1
   2  -7   2 157.447 9.80160   1
   3  -7   2 444.617 14.4256   1
   4  -7   2 305.211 15.2749   1
  -5  -6   2 778.996 38.3210  -2
   5  -7   2 778.996 38.3210   1
   6  -7   2 79.3787 17.1693   1
   7  -7   2 228.756 25.8150   1
  -8  -6   3 94.6893 35.4754  -2
   8  -7   2 94.6893 35.4754   1
   9  -7   2 62.5885 25.3444   1
  10  -7   2 100.053 32.7546   1
 -10  -6   2 -38.347 438.634   1
  -9  -6   2 -168.57 291.289   1
   8  -7   1 198.926 30.8579  -2
  -8  -6   2 198.926 30.8579   1
  -7  -6   2 347.654 26.2865   1
   6  -7   2 30.3181 18.5011  -2
  -6  -6   2 30.3181 18.5011   1
   5  -7   2 819.634 26.3976  -2
  -5  -6   2 819.634 26.3976   1
  -4  -6   2 65.1028 8.24221   1
  -3  -6   2 287.907 11.9164   1
  -2  -6   2 308.286 11.0147   1
   1  -6   2 1708.32 36.8057  -2
  -1  -6   2 1708.32 36.8057   1
   0  -6   2 820.693 20.0246  -2
   0  -6   2 820.693 20.0246   1
  -1  -6   2 1754.67 45.1115  -2
   1  -6   2 1754.67 45.1115   1
   2  -6   2 164.517 10.0827   1
   3  -6   2 49.9042 4.06259   1
   4  -6   2 379.071 17.6588   1
  -5  -5   2 413.228 37.9677  -2
   5  -6   2 413.228 37.9677   1
   6  -6   2 444.750 23.2074   1
   7  -6   2 73.0360 15.7657   1
   8  -6   2 170.544 17.0826   1
  -9  -5   3 172.585 37.2759  -2
   9  -6   2 172.585 37.2759   1
  10  -6   2 68.1686 27.2797   1
 -10  -5   2 54.9470 25.2712   1
  -9  -5   2 59.8169 34.8900   1
   8  -6   1 316.287 41.0095  -2
  -8  -5   2 316.287 41.0095   1
  -7  -5   2 214.963 16.5292   1
   6  -6   2 535.812 30.5692  -2
  -6  -5   2 535.812 30.5692   1
   5  -6   2 754.699 37.6437  -2
  -5  -5   2 754.699 37.6437   1
  -4  -5   2 -95.128 169.462   1
  -3  -5   2 260.831 9.21520   1
   2  -5   2 825.714 41.8589  -2
  -2  -5   2 825.714 41.8589   1
   1  -5   2 242.075 14.2365  -2
  -1  -5   2 242.075 14.2365   1
   0  -5   2 2158.15 29.7930  -2
   0  -5   2 2158.15 29.7930   1
  -1  -5   2 276.105 14.2594  -2
   1  -5   2 276.105 14.2594   1
   2  -5   2 437.952 13.9998   1
   3  -5   2 197.386 10.0396   1
   4  -5   2 711.237 23.0287   1
  -5  -4   2 54.9425 16.7419  -2
   5  -5   2 54.9425 16.7419   1
  -6  -4   2 717.555 46.2014  -2
   6  -5   2 717.555 46.2014   1
   7  -5   2 18.0718 7.59507   1
  -8  -4   3 176.719 81.9514  -2
   8  -5   2 176.719 81.9514   1
  -9  -4   3 134.861 32.6763  -2
   9  -5   2 134.861 32.6763   1
  10  -5   2 168.169 36.2969   1
  11  -5   2 28.2958 18.3758   1
 -11  -4   2 47.6651 24.9560   1
 -10  -4   2 106.319 32.8668   1
   9  -5   1 272.932 37.3307  -2
  -9  -4   2 272.932 37.3307   1
   8  -5   1 390.827 29.6200  -2
  -8  -4   2 390.827 29.6200   1
   7  -5   2 -191.75 230.410  -2
  -7  -4   2 -191.75 230.410   1
   6  -5   2 758.544 35.4870  -2
  -6  -4   2 758.544 35.4870   1
   5  -5   2 -128.07 180.052  -2
  -5  -4   2 -128.07 180.052   1
  -4  -4   2 836.764 14.8716   1
  -3  -4   2 -4.0835 2.19120   1
   2  -4   2 2691.05 97.8489  -2
  -2  -4   2 2691.05 97.8489   1
   1  -4   2 460.093 13.3645  -2
  -1  -4   2 460.093 13.3645   1
   0  -4   2 1245.83 16.3492  -2
   0  -4   2 1245.83 16.3492   1
  -1  -4   2 457.505 12.9867  -2
   1  -4   2 457.505 12.9867   1
   2  -4   2 1871.13 25.7336   1
   3  -4   2 205.891 7.29799   1
   4  -4   2 1113.18 28.9057   1
  -5  -3   2 266.722 42.7268  -2
   5  -4   2 266.722 42.7268   1
  -6  -3   2 625.273 41.1657  -2
   6  -4   2 625.273 41.1657   1
   7  -4   2 154.218 13.2901   1
  -8  -3   3 412.643 72.9764  -2
   8  -4   2 412.643 72.9764   1
  -9  -3   3 -20.490 60.5745  -2
   9  -4   2 -20.490 60.5745   1
  10  -4   2 131.534 31.4679   1
  11  -4   2 71.3111 27.5816   1
  11  -5   2 130.869 327.509  -2
 -11  -3   2 130.869 327.509   1
 -10  -3   2 37.5511 346.148   1
   9  -4   1 251.693 27.4028  -2
  -9  -3   2 251.693 27.4028   1
   8  -4   1 525.586 36.0594  -2
  -8  -3   2 525.586 36.0594   1
   7  -4   2 -73.910 208.153  -2
  -7  -3   2 -73.910 208.153   1
  -6  -3   2 426.063 31.9741   1
   5  -4   2 370.251 214.531  -2
  -5  -3   2 370.251 214.531   1
  -4  -3   2 1496.53 24.8136   1
  -3  -3   2 341.584 7.51462   1
  -2  -3   2 4358.46 49.4933   1
   1  -3   2 464.929 26.2611  -2
  -1  -3   2 464.929 26.2611   1
   0  -3   2 477.195 7.64015  -2
   0  -3   2 477.195 7.64015   1
  -1  -3   2 366.073 14.7608  -2
   1  -3   2 366.073 14.7608   1
   2  -3   2 1727.63 20.5842   1
   3  -3   2 1148.07 20.7803   1
   4  -3   2 989.385 17.6397   1
  -5  -2   2 450.274 49.1276  -2
   5  -3   2 450.274 49.1276   1
  -6  -2   2 207.783 15.2678  -2
   6  -3   2 207.783 15.2678   1
   7  -3   2 177.135 13.4111   1
  -8  -2   3 441.501 66.4259  -2
   8  -3   2 441.501 66.4259   1
  -9  -2   3 198.325 67.6377  -2
   9  -3   2 198.325 67.6377   1
  10  -3   2 16.2019 17.1749   1
  11  -3   2 97.3848 29.7570   1
  11  -4   2 -116.12 337.277  -2
 -11  -2   2 -116.12 337.277   1
 -10  -2   2 200.879 31.9786   1
   9  -3   1 314.442 35.5982  -2
  -9  -2   2 314.442 35.5982   1
  -8  -2   2 165.725 16.8490   1
   7  -3   2 -154.38 185.926  -2
  -7  -2   2 -154.38 185.926   1
   6  -3   2 -75.168 124.030  -2
  -6  -2   2 -75.168 124.030   1
   5  -3   2 145.725 197.625  -2
  -5  -2   2 145.725 197.625   1
  -4  -2   2 -4.0223 89.0947   1
  -3  -2   2 1771.42 23.9871   1
  -2  -2   2 24.3523 2.26741   1
   1  -2   2 798.414 34.3960  -2
  -1  -2   2 798.414 34.3960   1
   0  -2   2 670.862 9.13659  -2
   0  -2   2 670.862 9.13659   1
  -1  -2   2 816.354 21.4579  -2
   1  -2   2 816.354 21.4579   1
   2  -2   2 156.577 3.89590   1
   3  -2   2 2605.22 34.2484   1
   4  -2   2 -7.5927 1.78804   1
   5  -2   2 1034.67 17.2566   1
  -6  -1   2 26.9254 28.6983  -2
   6  -2   2 26.9254 28.6983   1
   7  -2   2 266.984 13.9743   1
  -8  -1   3 215.662 52.1956  -2
   8  -2   2 215.662 52.1956   1
  -9  -1   3 581.834 78.1752  -2
   9  -2   2 581.834 78.1752   1
  10  -2   2 44.4080 27.2915   1
  11  -2   2 115.118 30.1665   1
 -11  -1   2 104.075 30.8862   1
 -10  -1   2 -20.064 24.5040   1
  -9  -1   2 188.171 23.1215   1
   8  -2   1 298.838 29.2320  -2
  -8  -1   2 298.838 29.2320   1
   7  -2   2 -151.82 185.322  -2
  -7  -1   2 -151.82 185.322   1
   6  -2   2 -30.829 19.7627  -2
  -6  -1   2 -30.829 19.7627   1
   5  -2   2 1739.53 284.397  -2
  -5  -1   2 1739.53 284.397   1
  -4  -1   2 -95.436 88.4637   1
  -3  -1   2 2802.57 36.6329   1
  -2  -1   2 28.5192 2.00994   1
  -1  -1   2 2930.22 35.8950   1
   0  -1   2 102.216 2.99823  -2
   0  -1   2 102.216 2.99823   1
  -1  -1   2 5800.16 198.685  -2
   1  -1   2 5800.16 198.685   1
   2  -1   2 210.286 5.22619   1
   3  -1   2 2446.32 33.0651   1
   4  -1   2 17.5353 2.90042   1
   5  -1   2 972.816 17.2390   1
  -6   0   2 37.8689 28.7837  -2
   6  -1   2 37.8689 28.7837   1
  -7   0   2 548.564 38.0120  -2
   7  -1   2 548.564 38.0120   1
  -8   0   3 126.773 41.4535  -2
   8  -1   2 126.773 41.4535   1
  -9   0   3 471.700 67.4114  -2
   9  -1   2 471.700 67.4114   1
  10  -1   2 28.7264 32.6369   1
  11  -1   2 87.7397 25.9957   1
 -11   0   2 133.781 32.5342   1
 -10   0   2 34.2453 19.8482   1
  -9   0   2 341.122 30.0031   1
   8  -1   1 236.259 28.9602  -2
  -8   0   2 236.259 28.9602   1
   7  -1   2 63.4788 199.492  -2
  -7   0   2 63.4788 199.492   1
   6  -1   2 27.6088 24.1629  -2
  -6   0   2 27.6088 24.1629   1
   5  -1   2 1173.67 233.680  -2
  -5   0   2 1173.67 233.680   1
  -4   0   2 0.42909 1.21836   1
  -3   0   2 1792.40 23.6888   1
  -2   0   2 151.630 3.95448   1
  -1   0   2 253.351 5.12584   1
   0   0   2 17.1537 1.57763  -2
   0   0   2 17.1537 1.57763   1
  -1   0   2 261.700 10.6353  -2
   1   0   2 261.700 10.6353   1
   2   0   2 23.5760 1.91054   1
   3   0   2 1366.93 19.8318   1
   4   0   2 232.935 7.10695   1
   5   0   2 25.8802 2.70368   1
  -6   1   2 195.691 38.6326  -2
   6   0   2 195.691 38.6326   1
  -7   1   2 298.909 47.8502  -2
   7   0   2 298.909 47.8502   1
  -8   1   3 285.520 55.2819  -2
   8   0   2 285.520 55.2819   1
   9   0   2 32.9757 15.9437   1
  10   0   2 115.418 33.6535   1
 -11   2   2 233.198 328.923  -2
  11   0   2 233.198 328.923   1
 -11   1   2 140.802 34.0726   1
 -10   1   2 16.2285 15.1891   1
  -9   1   2 282.869 24.5115   1
   8   0   1 335.176 47.8340  -2
  -8   1   2 335.176 47.8340   1
   7   0   2 -87.847 150.994  -2
  -7   1   2 -87.847 150.994   1
   6   0   2 -22.057 110.783  -2
  -6   1   2 -22.057 110.783   1
   5   0   2 617.455 46.5671  -2
  -5   1   2 617.455 46.5671   1
  -4   1   2 347.362 8.01898   1
  -3   1   2 712.667 11.5247   1
  -2   1   2 588.218 9.20793   1
   1   1   2 1004.27 29.1647  -2
  -1   1   2 1004.27 29.1647   1
   0   1   2 408.660 7.01696  -2
   0   1   2 408.660 7.01696   1
  -1   1   2 1064.80 18.9985  -2
   1   1   2 1064.80 18.9985   1
  -2   1   2 2038.05 92.3253  -2
   2   1   2 2038.05 92.3253   1
   3   1   2 49.2093 2.27502   1
   4   1   2 710.635 12.6943   1
   5   1   2 138.958 3.98404   1
  -6   2   2 202.403 156.421  -2
   6   1   2 202.403 156.421   1
  -7   2   2 190.813 41.2301  -2
   7   1   2 190.813 41.2301   1
  -8   2   3 455.789 62.6844  -2
   8   1   2 455.789 62.6844   1
  -9   2   3 276.661 56.2032  -2
   9   1   2 276.661 56.2032   1
  10   1   2 -92.256 284.641   1
 -11   3   2 199.612 335.514  -2
  11   1   2 199.612 335.514   1
 -11   2   2 104.260 29.8185   1
 -10   2   2 79.6551 25.2833   1
  -9   2   2 180.555 23.1846   1
  -8   2   2 163.121 19.9396   1
  -7   2   2 226.246 17.6044   1
   6   1   2 817.743 60.9744  -2
  -6   2   2 817.743 60.9744   1
   5   1   2 244.249 31.4377  -2
  -5   2   2 244.249 31.4377   1
  -4   2   2 318.626 8.61075   1
  -3   2   2 224.438 6.20717   1
  -2   2   2 1627.42 18.6637   1
   1   2   2 105.512 5.15869  -2
  -1   2   2 105.512 5.15869   1
   0   2   2 3019.67 33.1074  -2
   0   2   2 3019.67 33.1074   1
  -1   2   2 120.348 6.33916  -2
   1   2   2 120.348 6.33916   1
   2   2   2 1286.50 15.9428   1
   3   2   2 -5.5485 1.67459   1
   4   2   2 808.936 14.6342   1
  -5   3   2 -9.0828 94.4783  -2
   5   2   2 -9.0828 94.4783   1
  -6   3   2 -62.508 104.510  -2
   6   2   2 -62.508 104.510   1
  -7   3   2 101.439 38.1219  -2
   7   2   2 101.439 38.1219   1
   8   2   2 292.139 23.9057   1
  -9   3   3 194.589 46.9811  -2
   9   2   2 194.589 46.9811   1
  10   2   2 120.890 27.6868   1
 -11   4   2 -0.6540 331.966  -2
  11   2   2 -0.6540 331.966   1
 -11   3   2 27.1266 21.8010   1
 -10   3   2 109.765 28.1743   1
  -9   3   2 25.4091 13.1655   1
  -8   3   2 359.229 20.0517   1
  -7   3   2 2.03327 6.66250   1
   6   2   2 1603.32 96.9168  -2
  -6   3   2 1603.32 96.9168   1
  -5   3   2 10.9088 2.76413   1
  -4   3   2 1087.79 20.3325   1
  -3   3   2 -0.3519 1.71158   1
  -2   3   2 1381.10 19.6149   1
   1   3   2 554.455 11.3644  -2
  -1   3   2 554.455 11.3644   1
   0   3   2 9862.10 95.5560  -2
   0   3   2 9862.10 95.5560   1
  -1   3   2 572.557 12.8746  -2
   1   3   2 572.557 12.8746   1
   2   3   2 1292.81 19.6146   1
   3   3   2 10.2108 1.96636   1
   4   3   2 951.757 16.2574   1
  -5   4   2 92.9064 125.836  -2
   5   3   2 92.9064 125.836   1
  -6   4   2 61.9332 163.202  -2
   6   3   2 61.9332 163.202   1
  -7   4   2 332.380 54.7738  -2
   7   3   2 332.380 54.7738   1
   8   3   2 187.277 21.0003   1
  -9   4   3 149.343 49.0678  -2
   9   3   2 149.343 49.0678   1
  10   3   2 99.8896 26.7969   1
 -11   5   2 124.636 331.169  -2
  11   3   2 124.636 331.169   1
 -11   4   2 7.11224 18.6471   1
 -10   4   2 165.765 35.8614   1
  -9   4   2 4.48702 15.4548   1
  -8   4   2 382.506 22.4348   1
  -7   4   2 88.4669 13.9726   1
  -6   4   2 450.184 21.7740   1
  -5   4   2 58.1568 8.12676   1
  -4   4   2 1145.45 27.8399   1
  -3   4   2 16.0579 2.92522   1
  -2   4   2 829.736 17.2129   1
   1   4   2 1120.45 31.9849  -2
  -1   4   2 1120.45 31.9849   1
   0   4   2 331.994 9.31353  -2
   0   4   2 331.994 9.31353   1
  -1   4   2 1068.26 21.5288  -2
   1   4   2 1068.26 21.5288   1
   2   4   2 742.198 17.8801   1
   3   4   2 75.9754 4.74906   1
  -4   5   2 218.750 40.6773  -2
   4   4   2 218.750 40.6773   1
  -5   5   2 742.947 33.1176  -2
   5   4   2 742.947 33.1176   1
  -6   5   2 -78.469 85.8809  -2
   6   4   2 -78.469 85.8809   1
   7   4   2 299.271 21.5603   1
   8   4   2 -13.155 9.55094   1
   9   4   2 171.935 31.1162   1
  10   4   2 94.1900 432.015   1
 -10   5   2 102.189 30.8643   1
  -8   5   2 79.0586 18.8605   1
  -7   5   2 155.017 20.3356   1
  -6   5   2 101.318 16.9715   1
  -5   5   2 288.037 16.2931   1
  -4   5   2 130.762 11.3162   1
  -3   5   2 618.008 19.9574   1
  -2   5   2 174.507 9.52106   1
   1   5   2 1253.35 36.7911  -2
  -1   5   2 1253.35 36.7911   1
   0   5   2 81.2318 6.23881  -2
   0   5   2 81.2318 6.23881   1
  -1   5   2 1278.63 26.1074  -2
   1   5   2 1278.63 26.1074   1
   2   5   2 8.98322 4.76168   1
   3   5   2 1138.29 25.4636   1
  -4   6   2 -20.869 33.5288  -2
   4   5   2 -20.869 33.5288   1
  -5   6   2 609.547 69.0093  -2
   5   5   2 609.547 69.0093   1
  -6   6   2 7.01508 11.2806  -2
   6   5   2 7.01508 11.2806   1
   7   5   2 302.150 34.3920   1
   8   5   2 -22.311 11.7033   1
   9   5   2 220.082 466.567   1
  10   5   2 32.2442 381.763   1
 -10   6   2 33.7541 22.7248   1
  -9   6   2 117.972 32.1827   1
  -8   6   2 18.2763 12.7018   1
  -7   6   2 233.647 24.8447   1
   6   5   2 -14.069 37.6870  -2
  -6   6   2 -14.069 37.6870   1
  -5   6   2 291.742 17.5157   1
   4   5   2 -5.2530 22.9011  -2
  -4   6   2 -5.2530 22.9011   1
  -3   6   2 520.116 18.0897   1
   2   6   2 16.2672 16.5880  -2
  -2   6   2 16.2672 16.5880   1
   1   6   2 1139.82 36.3468  -2
  -1   6   2 1139.82 36.3468   1
   0   6   2 -16.128 4.90860  -2
   0   6   2 -16.128 4.90860   1
  -1   6   2 923.215 25.7172  -2
   1   6   2 923.215 25.7172   1
  -2   6   2 32.2300 32.2893  -2
   2   6   2 32.2300 32.2893   1
   3   6   2 251.833 15.3394   1
  -4   7   2 34.8817 18.6923  -2
   4   6   2 34.8817 18.6923   1
  -5   7   2 675.968 28.2626  -2
   5   6   2 675.968 28.2626   1
  -6   7   2 64.3378 14.3154  -2
   6   6   2 64.3378 14.3154   1
   7   6   2 48.4656 15.9819   1
   8   6   2 102.811 392.422   1
   9   6   2 158.727 462.084   1
 -10   7   2 12.0059 19.5917   1
  -9   7   2 126.767 33.3625   1
  -8   7   2 -5.8267 15.8658   1
  -7   7   2 192.904 41.4836   1
   6   6   2 -15.444 41.9984  -2
  -6   7   2 -15.444 41.9984   1
  -5   7   2 190.583 22.0599   1
   4   6   2 21.0925 31.2259  -2
  -4   7   2 21.0925 31.2259   1
  -3   7   2 395.699 16.7711   1
   2   7   2 179.651 35.9372  -2
  -2   7   2 179.651 35.9372   1
   1   7   2 635.758 28.3834  -2
  -1   7   2 635.758 28.3834   1
   0   7   2 132.056 11.6904  -2
   0   7   2 132.056 11.6904   1
  -1   7   2 528.372 27.5800  -2
   1   7   2 528.372 27.5800   1
  -2   7   2 224.374 44.4942  -2
   2   7   2 224.374 44.4942   1
   3   7   2 179.481 15.8611   1
  -4   8   2 370.161 30.0085  -2
   4   7   2 370.161 30.0085   1
  -5   8   2 252.167 25.6998  -2
   5   7   2 252.167 25.6998   1
  -6   8   2 110.904 37.3662  -2
   6   7   2 110.904 37.3662   1
   7   7   2 -114.62 300.767   1
   8   7   2 28.6118 377.449   1
   9   7   2 366.955 491.513   1
   9   7   1 123.902 38.0814  -2
  -9   8   2 123.902 38.0814   1
  -8   8   2 24.6402 20.3997   1
  -6   8   2 52.2888 16.6714   1
   5   7   2 286.009 29.1841  -2
  -5   8   2 286.009 29.1841   1
   4   7   2 296.738 42.7318  -2
  -4   8   2 296.738 42.7318   1
  -3   8   2 157.745 14.8069   1
   2   8   2 349.796 29.7217  -2
  -2   8   2 349.796 29.7217   1
   1   8   2 328.436 22.0342  -2
  -1   8   2 328.436 22.0342   1
   0   8   2 614.726 22.4336  -2
   0   8   2 614.726 22.4336   1
  -1   8   2 313.540 28.3584  -2
   1   8   2 313.540 28.3584   1
  -2   8   2 373.481 56.5699  -2
   2   8   2 373.481 56.5699   1
   3   8   2 41.0504 13.7514   1
  -4   9   2 592.216 39.8240  -2
   4   8   2 592.216 39.8240   1
  -5   9   2 46.3052 19.1931  -2
   5   8   2 46.3052 19.1931   1
  -6   9   2 -50.288 229.947  -2
   6   8   2 -50.288 229.947   1
   7   8   2 8.05301 360.581   1
   8   8   2 161.984 435.133   1
  -9   9   2 31.5408 21.2272   1
  -8   9   2 111.623 34.1984   1
   5   8   2 91.1962 26.3055  -2
  -5   9   2 91.1962 26.3055   1
   4   8   2 534.565 37.4498  -2
  -4   9   2 534.565 37.4498   1
  -3   9   2 58.6259 12.5166   1
   2   9   2 594.513 40.0121  -2
  -2   9   2 594.513 40.0121   1
   1   9   2 59.2786 15.3763  -2
  -1   9   2 59.2786 15.3763   1
   0   9   2 538.143 29.2469  -2
   0   9   2 538.143 29.2469   1
  -1   9   2 -3.7470 19.5407  -2
   1   9   2 -3.7470 19.5407   1
  -2   9   2 641.367 42.5241  -2
   2   9   2 641.367 42.5241   1
   3   9   2 -38.192 7.72081   1
  -4  10   2 422.623 38.1802  -2
   4   9   2 422.623 38.1802   1
  -5  10   2 117.430 276.631  -2
   5   9   2 117.430 276.631   1
  -6  10   2 200.618 290.623  -2
   6   9   2 200.618 290.623   1
  -7  10   2 25.9163 392.166  -2
   7   9   2 25.9163 392.166   1
   8   9   2 -132.64 312.523   1
   4   9   2 332.295 36.7635  -2
  -4  10   2 332.295 36.7635   1
  -3  10   2 -12.534 9.46623   1
   2  10   2 390.568 36.2515  -2
  -2  10   2 390.568 36.2515   1
   1  10   2 27.0404 21.6639  -2
  -1  10   2 27.0404 21.6639   1
   0  10   2 382.397 26.9699  -2
   0  10   2 382.397 26.9699   1
  -1  10   2 -19.456 22.0924  -2
   1  10   2 -19.456 22.0924   1
  -2  10   2 406.414 37.7039  -2
   2  10   2 406.414 37.7039   1
   3  10   2 43.5632 15.3266   1
   4  10   2 -70.548 298.143   1
  -5  11   2 -120.83 273.487  -2
   5  10   2 -120.83 273.487   1
  -6  11   2 82.9105 282.341  -2
   6  10   2 82.9105 282.341   1
  -7  11   2 224.406 421.213  -2
   7  10   2 224.406 421.213   1
  -3  11   2 46.0422 28.5225   1
  -1  11   2 307.524 55.2141  -2
   1  11   2 307.524 55.2141   1
  -2  11   2 172.121 61.1048  -2
   2  11   2 172.121 61.1048   1
   3  11   2 -35.349 306.563   1
   4  11   2 920.467 559.538   1
  -5  12   2 830.470 408.095  -2
   5  11   2 830.470 408.095   1
  -6  12   2 90.7268 279.134  -2
   6  11   2 90.7268 279.134   1
   3  12   2 -64.966 379.632   1
   4  12   2 -60.651 354.097   1
   6 -13   3 47.6598 324.982  -2
  -6 -12   3 47.6598 324.982   1
   2 -12   3 239.012 54.7488  -2
  -2 -12   3 239.012 54.7488   1
   1 -12   3 230.211 43.5346  -2
  -1 -12   3 230.211 43.5346   1
   0 -12   3 276.699 39.8126  -2
   0 -12   3 276.699 39.8126   1
  -1 -12   3 131.054 39.4523  -2
   1 -12   3 131.054 39.4523   1
   2 -12   3 150.869 19.5441   1
   3 -12   3 27.1981 11.4214   1
   4 -12   3 48.1502 22.1881   1
   7 -12   3 -109.77 360.696  -2
  -7 -11   3 -109.77 360.696   1
   6 -12   3 124.898 310.905  -2
  -6 -11   3 124.898 310.905   1
   5 -12   3 140.989 342.568  -2
  -5 -11   3 140.989 342.568   1
  -4 -11   3 3.69714 368.720   1
  -3 -11   3 62.0490 14.1047   1
  -2 -11   3 311.495 29.2762   1
   1 -11   3 57.0315 17.8173  -2
  -1 -11   3 57.0315 17.8173   1
   0 -11   3 452.615 23.8855  -2
   0 -11   3 452.615 23.8855   1
  -1 -11   3 33.5241 21.4071  -2
   1 -11   3 33.5241 21.4071   1
  -2 -11   3 441.410 49.8976  -2
   2 -11   3 441.410 49.8976   1
   3 -11   3 3.66623 11.7173   1
  -4 -10   3 489.146 59.0032  -2
   4 -11   3 489.146 59.0032   1
  -5 -10   3 33.0680 33.8776  -2
   5 -11   3 33.0680 33.8776   1
  -8 -10   3 246.001 485.972   1
   7 -11   3 126.835 359.807  -2
  -7 -10   3 126.835 359.807   1
   6 -11   3 90.3962 276.283  -2
  -6 -10   3 90.3962 276.283   1
   5 -11   3 -42.950 21.2846  -2
  -5 -10   3 -42.950 21.2846   1
   4 -11   3 618.299 75.7148  -2
  -4 -10   3 618.299 75.7148   1
  -3 -10   3 14.0275 8.09262   1
  -2 -10   3 352.506 23.6859   1
   1 -10   3 34.7674 15.2985  -2
  -1 -10   3 34.7674 15.2985   1
   0 -10   3 809.656 26.3226  -2
   0 -10   3 809.656 26.3226   1
  -1 -10   3 23.6602 13.7138  -2
   1 -10   3 23.6602 13.7138   1
   2 -10   3 399.171 21.5119   1
   3 -10   3 -2.4442 8.03831   1
  -4  -9   3 556.360 57.6611  -2
   4 -10   3 556.360 57.6611   1
  -5  -9   3 38.7269 25.4597  -2
   5 -10   3 38.7269 25.4597   1
   6 -10   3 71.2871 30.6701   1
   7 -10   3 -38.819 30.2141   1
   9 -10   3 24.7321 26.5268   1
  -8  -9   3 24.9405 366.944   1
  -7  -9   3 -36.174 330.283   1
   6 -10   3 132.287 258.881  -2
  -6  -9   3 132.287 258.881   1
   5 -10   3 40.9500 16.9941  -2
  -5  -9   3 40.9500 16.9941   1
   4 -10   3 677.803 74.3347  -2
  -4  -9   3 677.803 74.3347   1
  -3  -9   3 57.1055 10.8056   1
  -2  -9   3 211.677 14.2804   1
   1  -9   3 155.335 16.2409  -2
  -1  -9   3 155.335 16.2409   1
   0  -9   3 303.702 16.7444  -2
   0  -9   3 303.702 16.7444   1
  -1  -9   3 193.147 15.8107  -2
   1  -9   3 193.147 15.8107   1
   2  -9   3 253.646 14.1993   1
   3  -9   3 268.166 18.2225   1
  -4  -8   3 155.510 31.2318  -2
   4  -9   3 155.510 31.2318   1
  -5  -8   3 407.203 33.9944  -2
   5  -9   3 407.203 33.9944   1
  -6  -8   3 134.906 35.2776  -2
   6  -9   3 134.906 35.2776   1
   7  -9   3 145.673 36.6349   1
   9  -9   3 137.303 38.2003   1
  -9  -8   3 1073.62 704.871   1
  -8  -8   3 -30.826 371.835   1
  -7  -8   3 152.524 426.825   1
   6  -9   3 93.3008 29.6960  -2
  -6  -8   3 93.3008 29.6960   1
   5  -9   3 2491.66 499.161  -2
  -5  -8   3 2491.66 499.161   1
  -4  -8   3 107.345 14.0718   1
  -3  -8   3 337.448 19.2874   1
  -2  -8   3 101.006 9.73470   1
   1  -8   3 1249.66 37.8655  -2
  -1  -8   3 1249.66 37.8655   1
   0  -8   3 213.104 11.9983  -2
   0  -8   3 213.104 11.9983   1
  -1  -8   3 1398.19 51.5426  -2
   1  -8   3 1398.19 51.5426   1
   2  -8   3 88.9714 10.4562   1
   3  -8   3 852.684 22.6610   1
   4  -8   3 3.22091 6.00521   1
  -5  -7   3 863.526 43.1605  -2
   5  -8   3 863.526 43.1605   1
   6  -8   3 113.471 17.8442   1
   7  -8   3 504.923 35.9133   1
   9  -8   3 231.753 45.7776   1
  10  -8   3 -14.140 17.5761   1
 -10  -7   3 131.296 470.521   1
  -9  -7   3 1291.71 690.140   1
  -8  -7   3 135.566 391.983   1
  -7  -7   3 328.526 31.7617   1
   6  -8   3 74.2754 34.9994  -2
  -6  -7   3 74.2754 34.9994   1
   5  -8   3 855.922 29.5019  -2
  -5  -7   3 855.922 29.5019   1
  -4  -7   3 -19.347 13.1647   1
  -3  -7   3 1052.14 27.0451   1
  -2  -7   3 80.3112 8.06679   1
   1  -7   3 1716.86 44.3342  -2
  -1  -7   3 1716.86 44.3342   1
   0  -7   3 431.479 14.7699  -2
   0  -7   3 431.479 14.7699   1
  -1  -7   3 1686.33 44.7865  -2
   1  -7   3 1686.33 44.7865   1
   2  -7   3 22.1109 5.70327   1
   3  -7   3 620.681 15.4395   1
   4  -7   3 -4.3177 4.91786   1
  -5  -6   3 874.959 40.0099  -2
   5  -7   3 874.959 40.0099   1
   6  -7   3 13.0812 11.0542   1
   7  -7   3 327.405 45.6904   1
  -8  -6   4 59.0201 33.7852  -2
   8  -7   3 59.0201 33.7852   1
   9  -7   3 79.3850 27.2334   1
  10  -7   3 38.0044 23.9029   1
 -10  -6   3 111.318 434.841   1
  -9  -6   3 242.008 35.0302   1
   8  -7   2 56.7431 25.9371  -2
  -8  -6   3 56.7431 25.9371   1
   7  -7   3 252.510 312.569  -2
  -7  -6   3 252.510 312.569   1
   6  -7   3 71.7285 18.9683  -2
  -6  -6   3 71.7285 18.9683   1
   5  -7   3 905.782 28.2708  -2
  -5  -6   3 905.782 28.2708   1
  -4  -6   3 110.780 272.259   1
  -3  -6   3 331.401 11.3352   1
  -2  -6   3 160.909 8.12560   1
   1  -6   3 1733.32 41.9356  -2
  -1  -6   3 1733.32 41.9356   1
   0  -6   3 0.51796 3.61804  -2
   0  -6   3 0.51796 3.61804   1
  -1  -6   3 1823.41 45.4128  -2
   1  -6   3 1823.41 45.4128   1
   2  -6   3 176.584 10.1067   1
   3  -6   3 217.092 9.29569   1
   4  -6   3 441.826 16.5280   1
  -5  -5   3 765.896 34.4726  -2
   5  -6   3 765.896 34.4726   1
  -6  -5   3 91.8780 66.1654  -2
   6  -6   3 91.8780 66.1654   1
   7  -6   3 326.056 26.9041   1
  -8  -5   4 -30.943 80.0618  -2
   8  -6   3 -30.943 80.0618   1
   9  -6   3 43.9996 19.9050   1
  10  -6   3 136.553 32.3104   1
 -10  -5   3 16.5689 20.7136   1
  -9  -5   3 24.7173 34.8164   1
   8  -6   2 183.357 28.4054  -2
  -8  -5   3 183.357 28.4054   1
   7  -6   3 -53.242 249.751  -2
  -7  -5   3 -53.242 249.751   1
   6  -6   3 157.056 22.1836  -2
  -6  -5   3 157.056 22.1836   1
  -5  -5   3 790.402 33.3634   1
  -4  -5   3 159.731 8.16659   1
  -3  -5   3 161.173 7.40485   1
  -2  -5   3 182.192 7.61342   1
   1  -5   3 1527.28 32.0868  -2
  -1  -5   3 1527.28 32.0868   1
   0  -5   3 2380.11 34.1625  -2
   0  -5   3 2380.11 34.1625   1
  -1  -5   3 1474.98 43.8101  -2
   1  -5   3 1474.98 43.8101   1
   2  -5   3 574.174 14.5083   1
   3  -5   3 174.142 7.50139   1
   4  -5   3 672.769 22.1818   1
  -5  -4   3 328.307 20.0710  -2
   5  -5   3 328.307 20.0710   1
  -6  -4   3 960.415 91.3433  -2
   6  -5   3 960.415 91.3433   1
   7  -5   3 151.136 15.1281   1
  -8  -4   4 268.505 33.5857  -2
   8  -5   3 268.505 33.5857   1
  -9  -4   4 149.238 33.7996  -2
   9  -5   3 149.238 33.7996   1
  10  -5   3 172.081 35.1951   1
  11  -5   3 -3.6449 14.3687   1
 -11  -4   3 35.0094 30.8205   1
 -10  -4   3 83.3505 25.2263   1
   9  -5   2 150.465 26.8380  -2
  -9  -4   3 150.465 26.8380   1
   8  -5   2 451.536 29.9654  -2
  -8  -4   3 451.536 29.9654   1
   7  -5   3 -90.687 237.208  -2
  -7  -4   3 -90.687 237.208   1
   6  -5   3 920.374 39.9352  -2
  -6  -4   3 920.374 39.9352   1
   5  -5   3 1100.24 293.433  -2
  -5  -4   3 1100.24 293.433   1
  -4  -4   3 701.802 11.9740   1
  -3  -4   3 68.2064 4.33976   1
   2  -4   3 2558.11 96.3374  -2
  -2  -4   3 2558.11 96.3374   1
   1  -4   3 239.773 12.3925  -2
  -1  -4   3 239.773 12.3925   1
   0  -4   3 3902.67 42.0573  -2
   0  -4   3 3902.67 42.0573   1
  -1  -4   3 298.667 14.8687  -2
   1  -4   3 298.667 14.8687   1
   2  -4   3 1955.80 29.3324   1
   3  -4   3 3.75308 1.78380   1
   4  -4   3 1023.51 23.1173   1
  -5  -3   3 1.18815 10.6469  -2
   5  -4   3 1.18815 10.6469   1
  -6  -3   3 1409.30 63.3754  -2
   6  -4   3 1409.30 63.3754   1
   7  -4   3 15.9021 7.59922   1
  -8  -3   4 387.319 31.9955  -2
   8  -4   3 387.319 31.9955   1
  -9  -3   4 -40.037 58.1518  -2
   9  -4   3 -40.037 58.1518   1
  10  -4   3 160.721 32.9121   1
  11  -4   3 43.3428 21.5499   1
  11  -5   3 -142.59 349.711  -2
 -11  -3   3 -142.59 349.711   1
 -10  -3   3 163.914 35.7204   1
   9  -4   2 165.139 25.5346  -2
  -9  -3   3 165.139 25.5346   1
   8  -4   2 605.784 28.7909  -2
  -8  -3   3 605.784 28.7909   1
   7  -4   3 -31.561 233.725  -2
  -7  -3   3 -31.561 233.725   1
  -6  -3   3 872.387 35.3343   1
   5  -4   3 -30.728 168.645  -2
  -5  -3   3 -30.728 168.645   1
  -4  -3   3 1185.66 17.3403   1
  -3  -3   3 118.600 5.38796   1
   2  -3   3 4245.89 146.216  -2
  -2  -3   3 4245.89 146.216   1
   1  -3   3 20.3232 4.47830  -2
  -1  -3   3 20.3232 4.47830   1
   0  -3   3 5339.43 55.0747  -2
   0  -3   3 5339.43 55.0747   1
  -1  -3   3 14.5327 5.49816  -2
   1  -3   3 14.5327 5.49816   1
   2  -3   3 1887.45 22.2270   1
   3  -3   3 24.7631 2.49390   1
   4  -3   3 1043.39 18.6050   1
  -5  -2   3 197.423 23.2391  -2
   5  -3   3 197.423 23.2391   1
  -6  -2   3 977.870 44.0189  -2
   6  -3   3 977.870 44.0189   1
   7  -3   3 63.7099 11.1398   1
  -8  -2   4 533.546 71.6567  -2
   8  -3   3 533.546 71.6567   1
  -9  -2   4 49.2473 62.7715  -2
   9  -3   3 49.2473 62.7715   1
  10  -3   3 105.859 27.5075   1
  11  -3   3 98.9160 27.7175   1
 -11  -2   3 18.2205 20.7098   1
 -10  -2   3 -50.592 286.688   1
  -9  -2   3 870.833 468.501   1
   8  -3   2 613.536 51.1770  -2
  -8  -2   3 613.536 51.1770   1
   7  -3   3 -220.82 203.489  -2
  -7  -2   3 -220.82 203.489   1
   6  -3   3 -77.765 127.942  -2
  -6  -2   3 -77.765 127.942   1
   5  -3   3 -69.090 146.999  -2
  -5  -2   3 -69.090 146.999   1
  -4  -2   3 1401.10 23.7305   1
  -3  -2   3 578.724 10.4130   1
  -2  -2   3 2169.28 27.8090   1
   1  -2   3 725.434 23.3042  -2
  -1  -2   3 725.434 23.3042   1
   0  -2   3 1490.87 23.1617  -2
   0  -2   3 1490.87 23.1617   1
  -1  -2   3 720.413 26.8430  -2
   1  -2   3 720.413 26.8430   1
   2  -2   3 1516.63 19.2263   1
   3  -2   3 1068.86 15.5104   1
   4  -2   3 893.978 15.5907   1
  -5  -1   3 1015.55 31.8422  -2
   5  -2   3 1015.55 31.8422   1
  -6  -1   3 374.869 50.1532  -2
   6  -2   3 374.869 50.1532   1
  -7  -1   3 418.552 56.2990  -2
   7  -2   3 418.552 56.2990   1
  -8  -1   4 477.087 66.2487  -2
   8  -2   3 477.087 66.2487   1
  -9  -1   4 466.732 74.9120  -2
   9  -2   3 466.732 74.9120   1
  10  -2   3 29.8013 15.8907   1
  11  -2   3 146.088 32.7809   1
 -11  -1   3 31.9353 18.8950   1
 -10  -1   3 213.465 33.4270   1
  -9  -1   3 230.046 17.6108   1
   8  -2   2 301.410 29.5226  -2
  -8  -1   3 301.410 29.5226   1
   7  -2   3 -39.700 208.174  -2
  -7  -1   3 -39.700 208.174   1
   6  -2   3 -46.997 129.077  -2
  -6  -1   3 -46.997 129.077   1
   5  -2   3 1231.06 259.890  -2
  -5  -1   3 1231.06 259.890   1
  -4  -1   3 1075.23 16.4202   1
  -3  -1   3 2032.67 35.1024   1
  -2  -1   3 301.721 6.01442   1
   1  -1   3 2597.63 92.4931  -2
  -1  -1   3 2597.63 92.4931   1
   0  -1   3 2429.33 30.8607  -2
   0  -1   3 2429.33 30.8607   1
  -1  -1   3 2826.62 97.6051  -2
   1  -1   3 2826.62 97.6051   1
   2  -1   3 405.224 7.84102   1
   3  -1   3 3175.45 40.3469   1
   4  -1   3 148.142 6.34629   1
   5  -1   3 643.319 14.1865   1
  -6   0   3 166.727 38.8031  -2
   6  -1   3 166.727 38.8031   1
  -7   0   3 475.547 36.1642  -2
   7  -1   3 475.547 36.1642   1
  -8   0   4 196.988 52.0600  -2
   8  -1   3 196.988 52.0600   1
   9  -1   3 386.049 27.6577   1
  10  -1   3 -5.7513 17.3031   1
  11  -1   3 113.732 30.1533   1
 -11   0   3 88.3266 28.2315   1
 -10   0   3 128.208 30.9361   1
  -9   0   3 305.567 26.3530   1
   8  -1   2 220.540 36.5990  -2
  -8   0   3 220.540 36.5990   1
   7  -1   3 -5.9316 181.726  -2
  -7   0   3 -5.9316 181.726   1
   6  -1   3 -53.006 132.598  -2
  -6   0   3 -53.006 132.598   1
   5  -1   3 2613.32 318.220  -2
  -5   0   3 2613.32 318.220   1
  -4   0   3 100.928 3.64828   1
  -3   0   3 2339.97 29.6473   1
  -2   0   3 581.832 9.60155   1
   1   0   3 1561.49 34.8753  -2
  -1   0   3 1561.49 34.8753   1
   0   0   3 87.1492 3.31506  -2
   0   0   3 87.1492 3.31506   1
  -1   0   3 1451.63 34.9085  -2
   1   0   3 1451.63 34.9085   1
   2   0   3 2.47117 1.23559   1
   3   0   3 2499.82 30.0977   1
   4   0   3 161.851 5.76762   1
   5   0   3 576.386 10.2330   1
  -6   1   3 26.9403 29.4754  -2
   6   0   3 26.9403 29.4754   1
  -7   1   3 475.725 60.6216  -2
   7   0   3 475.725 60.6216   1
  -8   1   4 231.661 53.7010  -2
   8   0   3 231.661 53.7010   1
   9   0   3 242.243 21.4927   1
  10   0   3 -9.0282 288.218   1
 -11   2   3 149.044 323.178  -2
  11   0   3 149.044 323.178   1
 -11   1   3 147.468 35.3831   1
 -10   1   3 -4.8073 10.7246   1
  -9   1   3 373.931 28.7944   1
   8   0   2 171.971 34.1346  -2
  -8   1   3 171.971 34.1346   1
  -7   1   3 259.192 17.9005   1
   6   0   3 0.94665 21.9990  -2
  -6   1   3 0.94665 21.9990   1
   5   0   3 887.413 55.3136  -2
  -5   1   3 887.413 55.3136   1
  -4   1   3 183.020 5.70449   1
  -3   1   3 1792.59 21.5879   1
  -2   1   3 551.894 9.17866   1
   1   1   3 1260.28 36.8933  -2
  -1   1   3 1260.28 36.8933   1
   0   1   3 5.05411 1.74937  -2
   0   1   3 5.05411 1.74937   1
  -1   1   3 1287.69 37.2841  -2
   1   1   3 1287.69 37.2841   1
   2   1   3 1589.84 19.8570   1
   3   1   3 863.481 13.8665   1
   4   1   3 870.269 13.2704   1
   5   1   3 471.493 11.5049   1
  -6   2   3 301.702 16.3798  -2
   6   1   3 301.702 16.3798   1
  -7   2   3 522.016 63.9269  -2
   7   1   3 522.016 63.9269   1
   8   1   3 187.308 20.6422   1
   9   1   3 51.1241 26.1970   1
  10   1   3 182.195 31.3996   1
  11   1   3 21.6141 19.9897   1
 -11   2   3 100.308 28.0614   1
 -10   2   3 2.62768 12.3850   1
  -9   2   3 288.974 25.9796   1
  -8   2   3 37.3384 12.5479   1
  -7   2   3 399.866 22.3848   1
   6   1   3 218.844 33.5755  -2
  -6   2   3 218.844 33.5755   1
  -5   2   3 600.940 13.6732   1
  -4   2   3 374.698 9.59372   1
  -3   2   3 1045.51 18.1591   1
  -2   2   3 1527.08 19.9439   1
   1   2   3 2027.67 40.5960  -2
  -1   2   3 2027.67 40.5960   1
   0   2   3 1508.48 18.1395  -2
   0   2   3 1508.48 18.1395   1
  -1   2   3 2344.02 39.9538  -2
   1   2   3 2344.02 39.9538   1
   2   2   3 1124.99 15.5067   1
   3   2   3 491.322 10.1939   1
   4   2   3 748.342 16.3721   1
  -5   3   3 672.783 31.1268  -2
   5   2   3 672.783 31.1268   1
  -6   3   3 576.021 23.7577  -2
   6   2   3 576.021 23.7577   1
  -7   3   3 249.195 50.1474  -2
   7   2   3 249.195 50.1474   1
   8   2   3 244.489 22.9548   1
   9   2   3 181.416 371.009   1
  10   2   3 -127.01 327.432   1
 -11   4   3 281.789 336.734  -2
  11   2   3 281.789 336.734   1
 -11   3   3 135.129 35.8728   1
 -10   3   3 42.6023 20.3872   1
  -9   3   3 111.046 20.9252   1
  -8   3   3 132.590 20.3338   1
  -7   3   3 240.764 16.0358   1
   6   2   3 411.960 45.2792  -2
  -6   3   3 411.960 45.2792   1
  -5   3   3 692.973 16.7979   1
  -4   3   3 618.640 15.5080   1
  -3   3   3 241.583 7.74161   1
  -2   3   3 404.014 9.57573   1
   1   3   3 588.850 21.0264  -2
  -1   3   3 588.850 21.0264   1
   0   3   3 1508.52 21.0028  -2
   0   3   3 1508.52 21.0028   1
  -1   3   3 542.313 14.3610  -2
   1   3   3 542.313 14.3610   1
   2   3   3 1018.69 16.9928   1
   3   3   3 141.493 5.44540   1
   4   3   3 365.218 9.80817   1
  -5   4   3 -1.4085 134.353  -2
   5   3   3 -1.4085 134.353   1
   6   3   3 261.042 17.6523   1
  -7   4   3 94.3281 39.7195  -2
   7   3   3 94.3281 39.7195   1
   8   3   3 304.875 26.8238   1
   9   3   3 -26.952 12.7480   1
  10   3   3 27.7315 24.2019   1
 -11   4   3 58.9312 27.6897   1
 -10   4   3 99.9317 29.7093   1
  -9   4   3 72.7582 22.9934   1
  -8   4   3 215.072 18.9721   1
  -7   4   3 6.14565 8.94640   1
   6   3   3 809.073 65.1602  -2
  -6   4   3 809.073 65.1602   1
  -5   4   3 36.5867 8.61503   1
  -4   4   3 781.117 19.1064   1
  -3   4   3 70.5195 5.91262   1
  -2   4   3 554.189 12.6256   1
   1   4   3 130.641 10.0563  -2
  -1   4   3 130.641 10.0563   1
   0   4   3 2373.23 36.9105  -2
   0   4   3 2373.23 36.9105   1
  -1   4   3 155.482 10.6963  -2
   1   4   3 155.482 10.6963   1
   2   4   3 864.495 20.4818   1
   3   4   3 31.8296 5.97567   1
   4   4   3 478.281 12.5794   1
  -5   5   3 -0.6908 149.804  -2
   5   4   3 -0.6908 149.804   1
  -6   5   3 165.991 182.484  -2
   6   4   3 165.991 182.484   1
   7   4   3 164.774 23.2259   1
  -8   5   4 323.232 64.8323  -2
   8   4   3 323.232 64.8323   1
   9   4   3 105.681 24.6940   1
  10   4   3 2.80270 29.8592   1
 -10   5   3 170.736 35.7345   1
   9   4   2 38.8694 19.4688  -2
  -9   5   3 38.8694 19.4688   1
  -8   5   3 273.986 20.8090   1
  -7   5   3 14.3074 11.2662   1
  -6   5   3 213.922 37.8735   1
  -5   5   3 50.4222 8.76797   1
  -4   5   3 643.934 26.3814   1
  -3   5   3 12.3944 6.01252   1
  -2   5   3 660.183 19.5457   1
   1   5   3 728.327 26.8112  -2
  -1   5   3 728.327 26.8112   1
   0   5   3 262.655 11.1484  -2
   0   5   3 262.655 11.1484   1
  -1   5   3 724.245 27.1140  -2
   1   5   3 724.245 27.1140   1
  -2   5   3 1194.68 57.8418  -2
   2   5   3 1194.68 57.8418   1
   3   5   3 264.819 12.1571   1
   4   5   3 115.025 13.8554   1
  -5   6   3 627.149 26.7747  -2
   5   5   3 627.149 26.7747   1
  -6   6   3 -78.160 128.837  -2
   6   5   3 -78.160 128.837   1
   7   5   3 84.9363 342.373   1
   8   5   3 -160.32 277.165   1
   9   5   3 4.69536 380.463   1
  10   5   3 10.0780 383.491   1
 -10   6   3 123.763 34.0974   1
   9   5   2 73.0505 29.2398  -2
  -9   6   3 73.0505 29.2398   1
  -8   6   3 86.1486 19.1126   1
  -7   6   3 121.863 21.6152   1
   6   5   3 57.9606 43.9369  -2
  -6   6   3 57.9606 43.9369   1
  -5   6   3 234.032 19.1303   1
  -4   6   3 162.766 15.3493   1
  -3   6   3 612.047 23.0700   1
   2   6   3 152.656 21.1338  -2
  -2   6   3 152.656 21.1338   1
   1   6   3 1356.13 42.1717  -2
  -1   6   3 1356.13 42.1717   1
   0   6   3 105.507 10.0508  -2
   0   6   3 105.507 10.0508   1
  -1   6   3 1420.49 54.7054  -2
   1   6   3 1420.49 54.7054   1
  -2   6   3 143.139 39.3293  -2
   2   6   3 143.139 39.3293   1
   3   6   3 604.232 21.7568   1
  -4   7   3 114.273 21.6197  -2
   4   6   3 114.273 21.6197   1
  -5   7   3 767.198 36.2426  -2
   5   6   3 767.198 36.2426   1
  -6   7   3 30.4680 14.8826  -2
   6   6   3 30.4680 14.8826   1
   7   6   3 210.040 56.6333   1
   8   6   3 141.320 361.785   1
   9   6   3 135.484 493.012   1
 -10   7   3 47.9745 25.6825   1
   9   6   2 141.038 39.5306  -2
  -9   7   3 141.038 39.5306   1
  -8   7   3 34.0277 21.3781   1
  -7   7   3 130.317 38.5940   1
  -5   7   3 265.380 21.0299   1
   4   6   3 127.222 33.8014  -2
  -4   7   3 127.222 33.8014   1
  -3   7   3 405.145 17.7743   1
   2   7   3 3.57227 18.2050  -2
  -2   7   3 3.57227 18.2050   1
   1   7   3 749.890 37.9488  -2
  -1   7   3 749.890 37.9488   1
   0   7   3 3.65078 6.64376  -2
   0   7   3 3.65078 6.64376   1
  -1   7   3 683.018 39.3519  -2
   1   7   3 683.018 39.3519   1
  -2   7   3 -11.552 28.7582  -2
   2   7   3 -11.552 28.7582   1
   3   7   3 273.262 20.8392   1
  -4   8   3 27.6321 19.0914  -2
   4   7   3 27.6321 19.0914   1
  -5   8   3 372.240 24.8376  -2
   5   7   3 372.240 24.8376   1
  -6   8   3 -11.800 23.4615  -2
   6   7   3 -11.800 23.4615   1
   7   7   3 157.976 374.023   1
   8   7   3 -134.90 266.473   1
   9   7   3 -33.225 363.800   1
   9   7   2 61.2503 36.8411  -2
  -9   8   3 61.2503 36.8411   1
  -8   8   3 3.48461 19.0630   1
  -5   8   3 106.517 35.4191   1
  -4   8   3 -6.1456 12.9859   1
  -3   8   3 178.500 15.5521   1
   2   8   3 87.2791 32.1039  -2
  -2   8   3 87.2791 32.1039   1
   1   8   3 334.926 29.3349  -2
  -1   8   3 334.926 29.3349   1
   0   8   3 145.789 16.4460  -2
   0   8   3 145.789 16.4460   1
  -1   8   3 314.044 29.2659  -2
   1   8   3 314.044 29.2659   1
  -2   8   3 136.136 41.5139  -2
   2   8   3 136.136 41.5139   1
   3   8   3 201.829 19.9215   1
  -4   9   3 197.983 29.2081  -2
   4   8   3 197.983 29.2081   1
  -5   9   3 162.421 23.7038  -2
   5   8   3 162.421 23.7038   1
  -6   9   3 13.2258 38.2837  -2
   6   8   3 13.2258 38.2837   1
   7   8   3 -34.112 365.164   1
   8   8   3 -42.000 407.510   1
  -8   9   3 33.4239 22.5459   1
  -5   9   3 48.6642 33.6905   1
   4   8   3 139.164 40.0524  -2
  -4   9   3 139.164 40.0524   1
  -3   9   3 126.188 17.8906   1
   2   9   3 169.728 42.6582  -2
  -2   9   3 169.728 42.6582   1
   1   9   3 185.649 26.6985  -2
  -1   9   3 185.649 26.6985   1
   0   9   3 134.312 16.7701  -2
   0   9   3 134.312 16.7701   1
  -1   9   3 180.089 27.5583  -2
   1   9   3 180.089 27.5583   1
  -2   9   3 170.374 48.2817  -2
   2   9   3 170.374 48.2817   1
   3   9   3 -2.9114 10.1073   1
  -4  10   3 288.320 43.1473  -2
   4   9   3 288.320 43.1473   1
  -5  10   3 62.1411 278.102  -2
   5   9   3 62.1411 278.102   1
  -6  10   3 -7.9144 252.882  -2
   6   9   3 -7.9144 252.882   1
  -7  10   3 -117.41 332.787  -2
   7   9   3 -117.41 332.787   1
   4   9   3 340.347 53.0466  -2
  -4  10   3 340.347 53.0466   1
  -3  10   3 -9.3052 10.5341   1
   2  10   3 318.538 50.2236  -2
  -2  10   3 318.538 50.2236   1
   1  10   3 -2.4271 28.1898  -2
  -1  10   3 -2.4271 28.1898   1
   0  10   3 235.181 19.4286  -2
   0  10   3 235.181 19.4286   1
  -1  10   3 8.21446 22.4880  -2
   1  10   3 8.21446 22.4880   1
  -2  10   3 376.345 40.5294  -2
   2  10   3 376.345 40.5294   1
   3  10   3 114.032 310.030   1
   4  10   3 144.714 347.759   1
  -5  11   3 -75.364 269.073  -2
   5  10   3 -75.364 269.073   1
  -6  11   3 100.713 288.689  -2
   6  10   3 100.713 288.689   1
  -1  11   3 -24.181 39.9455  -2
   1  11   3 -24.181 39.9455   1
   3  11   3 -123.14 333.144   1
  -4  12   3 593.446 365.840  -2
   4  11   3 593.446 365.840   1
  -5  12   3 -14.349 329.902  -2
   5  11   3 -14.349 329.902   1
   4  12   3 172.814 424.772   1
   2 -12   4 130.735 45.0518  -2
  -2 -12   4 130.735 45.0518   1
   1 -12   4 393.748 55.5131  -2
  -1 -12   4 393.748 55.5131   1
   0 -12   4 7.68747 15.8714  -2
   0 -12   4 7.68747 15.8714   1
  -1 -12   4 343.107 34.1238  -2
   1 -12   4 343.107 34.1238   1
   2 -12   4 3.67071 14.4106   1
   3 -12   4 32.8468 13.1307   1
   4 -12   4 1.19774 14.6237   1
   7 -12   4 -241.46 366.146  -2
  -7 -11   4 -241.46 366.146   1
   6 -12   4 -59.372 291.052  -2
  -6 -11   4 -59.372 291.052   1
   5 -12   4 539.418 402.862  -2
  -5 -11   4 539.418 402.862   1
  -4 -11   4 22.4464 17.2590   1
  -3 -11   4 174.480 18.6975   1
   2 -11   4 120.572 31.2575  -2
  -2 -11   4 120.572 31.2575   1
   1 -11   4 321.304 25.5823  -2
  -1 -11   4 321.304 25.5823   1
   0 -11   4 237.232 18.4976  -2
   0 -11   4 237.232 18.4976   1
  -1 -11   4 281.918 28.9910  -2
   1 -11   4 281.918 28.9910   1
  -2 -11   4 143.521 38.6854  -2
   2 -11   4 143.521 38.6854   1
   3 -11   4 50.0369 12.1594   1
  -4 -10   4 206.776 47.3233  -2
   4 -11   4 206.776 47.3233   1
  -5 -10   4 146.022 40.8753  -2
   5 -11   4 146.022 40.8753   1
  -8 -10   4 -7.9272 464.797   1
   7 -11   4 279.045 380.812  -2
  -7 -10   4 279.045 380.812   1
   6 -11   4 270.044 305.204  -2
  -6 -10   4 270.044 305.204   1
   5 -11   4 779.836 410.160  -2
  -5 -10   4 779.836 410.160   1
  -4 -10   4 180.120 19.1722   1
  -3 -10   4 109.124 17.0544   1
  -2 -10   4 130.696 14.4798   1
   1 -10   4 70.0262 15.7939  -2
  -1 -10   4 70.0262 15.7939   1
   0 -10   4 795.405 28.1139  -2
   0 -10   4 795.405 28.1139   1
  -1 -10   4 60.4709 15.7738  -2
   1 -10   4 60.4709 15.7738   1
   2 -10   4 274.206 17.6422   1
   3 -10   4 25.2583 9.34406   1
  -4  -9   4 364.563 50.2877  -2
   4 -10   4 364.563 50.2877   1
  -5  -9   4 -5.3813 23.6015  -2
   5 -10   4 -5.3813 23.6015   1
   6 -10   4 142.389 37.2072   1
   9 -10   4 12.8782 23.5480   1
  -8  -9   4 -124.75 359.601   1
  -7  -9   4 327.311 470.129   1
   6 -10   4 57.3229 187.777  -2
  -6  -9   4 57.3229 187.777   1
   5 -10   4 -77.505 16.2456  -2
  -5  -9   4 -77.505 16.2456   1
  -4  -9   4 139.482 38.6001   1
  -3  -9   4 3.95922 8.86426   1
  -2  -9   4 488.593 19.9591   1
   1  -9   4 65.3050 13.6588  -2
  -1  -9   4 65.3050 13.6588   1
   0  -9   4 489.492 18.0974  -2
   0  -9   4 489.492 18.0974   1
  -1  -9   4 105.572 15.7693  -2
   1  -9   4 105.572 15.7693   1
   2  -9   4 499.910 21.3837   1
   3  -9   4 12.1942 6.79223   1
  -4  -8   4 702.105 58.9699  -2
   4  -9   4 702.105 58.9699   1
  -5  -8   4 27.1624 21.1961  -2
   5  -9   4 27.1624 21.1961   1
  -6  -8   4 327.614 44.4905  -2
   6  -9   4 327.614 44.4905   1
   7  -9   4 57.8108 24.4109   1
   9  -9   4 49.9867 27.1299   1
  -9  -8   4 1180.08 713.094   1
  -8  -8   4 31.8550 445.659   1
  -7  -8   4 13.0691 14.5270   1
   6  -9   4 72.4345 180.370  -2
  -6  -8   4 72.4345 180.370   1
   5  -9   4 75.7683 16.3061  -2
  -5  -8   4 75.7683 16.3061   1
  -4  -8   4 335.708 20.9097   1
  -3  -8   4 95.8831 10.5359   1
  -2  -8   4 542.047 19.7477   1
   1  -8   4 229.443 16.6730  -2
  -1  -8   4 229.443 16.6730   1
   0  -8   4 641.317 19.7627  -2
   0  -8   4 641.317 19.7627   1
  -1  -8   4 241.215 22.8071  -2
   1  -8   4 241.215 22.8071   1
   2  -8   4 443.274 18.1048   1
   3  -8   4 405.702 17.3765   1
   4  -8   4 273.329 15.5959   1
  -5  -7   4 265.202 26.3949  -2
   5  -8   4 265.202 26.3949   1
  -6  -7   4 301.921 39.8573  -2
   6  -8   4 301.921 39.8573   1
   7  -8   4 162.580 23.4207   1
   9  -8   4 154.101 36.9660   1
  10  -8   4 27.6070 23.7321   1
 -10  -7   4 -120.24 417.320   1
  -9  -7   4 1316.56 699.161   1
  -8  -7   4 -70.286 355.500   1
  -7  -7   4 203.114 279.480   1
   6  -8   4 290.378 30.1883  -2
  -6  -7   4 290.378 30.1883   1
   5  -8   4 295.862 18.1927  -2
  -5  -7   4 295.862 18.1927   1
  -4  -7   4 261.525 17.3637   1
  -3  -7   4 196.418 11.7879   1
  -2  -7   4 210.426 9.67955   1
   1  -7   4 721.248 21.0740  -2
  -1  -7   4 721.248 21.0740   1
   0  -7   4 774.258 18.2709  -2
   0  -7   4 774.258 18.2709   1
  -1  -7   4 839.671 29.1215  -2
   1  -7   4 839.671 29.1215   1
   2  -7   4 134.590 9.88207   1
   3  -7   4 216.910 10.8767   1
   4  -7   4 42.2594 7.29877   1
  -5  -6   4 547.865 31.7463  -2
   5  -7   4 547.865 31.7463   1
   6  -7   4 31.4219 10.1352   1
   7  -7   4 281.998 27.0859   1
  -8  -6   5 140.662 38.4590  -2
   8  -7   4 140.662 38.4590   1
   9  -7   4 133.601 32.8417   1
  10  -7   4 25.2103 21.6427   1
 -10  -6   4 -90.119 32.1557   1
  -9  -6   4 649.296 535.976   1
   8  -7   3 127.811 27.1344  -2
  -8  -6   4 127.811 27.1344   1
   7  -7   4 82.9074 283.727  -2
  -7  -6   4 82.9074 283.727   1
   6  -7   4 154.099 23.2601  -2
  -6  -6   4 154.099 23.2601   1
   5  -7   4 519.557 24.1771  -2
  -5  -6   4 519.557 24.1771   1
  -4  -6   4 108.177 10.9125   1
  -3  -6   4 335.017 11.2013   1
  -2  -6   4 58.7408 5.61925   1
   1  -6   4 991.155 24.2644  -2
  -1  -6   4 991.155 24.2644   1
   0  -6   4 40.9383 4.75968  -2
   0  -6   4 40.9383 4.75968   1
  -1  -6   4 1021.95 29.1955  -2
   1  -6   4 1021.95 29.1955   1
   2  -6   4 5.19433 3.66901   1
   3  -6   4 507.758 14.8267   1
   4  -6   4 26.8397 2.34952   1
  -5  -5   4 816.373 33.1318  -2
   5  -6   4 816.373 33.1318   1
  -6  -5   4 -35.247 54.6621  -2
   6  -6   4 -35.247 54.6621   1
   7  -6   4 538.487 34.0668   1
  -8  -5   5 182.064 36.5141  -2
   8  -6   4 182.064 36.5141   1
   9  -6   4 154.728 33.1342   1
  10  -6   4 13.9798 18.9767   1
 -10  -5   4 5.62488 19.5896   1
  -9  -5   4 318.012 448.439   1
   8  -6   3 227.366 26.7034  -2
  -8  -5   4 227.366 26.7034   1
   7  -6   4 277.075 283.095  -2
  -7  -5   4 277.075 283.095   1
   6  -6   4 9.08951 17.3869  -2
  -6  -5   4 9.08951 17.3869   1
  -5  -5   4 734.657 22.2214   1
  -4  -5   4 69.5795 5.27096   1
  -3  -5   4 283.111 9.24829   1
  -2  -5   4 76.0792 5.16891   1
   1  -5   4 2187.00 58.9196  -2
  -1  -5   4 2187.00 58.9196   1
   0  -5   4 710.485 14.8349  -2
   0  -5   4 710.485 14.8349   1
  -1  -5   4 2274.79 83.9043  -2
   1  -5   4 2274.79 83.9043   1
   2  -5   4 545.434 12.7332   1
   3  -5   4 661.597 14.4535   1
   4  -5   4 378.331 11.2885   1
  -5  -4   4 974.549 46.0912  -2
   5  -5   4 974.549 46.0912   1
  -6  -4   4 247.945 57.0845  -2
   6  -5   4 247.945 57.0845   1
   7  -5   4 465.094 22.6397   1
  -8  -4   5 204.414 33.1373  -2
   8  -5   4 204.414 33.1373   1
  -9  -4   5 -86.124 71.8161  -2
   9  -5   4 -86.124 71.8161   1
  10  -5   4 97.7324 26.8481   1
  11  -5   4 48.5002 23.6513   1
 -11  -4   4 1.44077 452.953   1
 -10  -4   4 -33.604 22.4539   1
   9  -5   3 268.685 30.6103  -2
  -9  -4   4 268.685 30.6103   1
   8  -5   3 302.401 37.9360  -2
  -8  -4   4 302.401 37.9360   1
   7  -5   4 34.6538 232.671  -2
  -7  -4   4 34.6538 232.671   1
   6  -5   4 182.981 22.9777  -2
  -6  -4   4 182.981 22.9777   1
  -5  -4   4 805.518 19.6717   1
  -4  -4   4 224.956 8.85714   1
  -3  -4   4 707.173 14.1058   1
  -2  -4   4 567.700 11.7903   1
   1  -4   4 3348.11 69.9264  -2
  -1  -4   4 3348.11 69.9264   1
   0  -4   4 971.999 17.7854  -2
   0  -4   4 971.999 17.7854   1
  -1  -4   4 3427.97 78.7513  -2
   1  -4   4 3427.97 78.7513   1
   2  -4   4 745.641 12.7189   1
   3  -4   4 266.426 7.49413   1
   4  -4   4 346.449 9.72339   1
  -5  -3   4 593.987 33.0032  -2
   5  -4   4 593.987 33.0032   1
  -6  -3   4 842.769 47.3894  -2
   6  -4   4 842.769 47.3894   1
   7  -4   4 121.626 13.4176   1
  -8  -3   5 239.638 28.1517  -2
   8  -4   4 239.638 28.1517   1
  -9  -3   5 -14.742 65.0389  -2
   9  -4   4 -14.742 65.0389   1
  10  -4   4 108.181 28.3769   1
  11  -4   4 2.00609 15.1390   1
  11  -5   4 185.395 409.659  -2
 -11  -3   4 185.395 409.659   1
 -10  -3   4 281.196 433.734   1
   9  -4   3 113.147 27.6722  -2
  -9  -3   4 113.147 27.6722   1
   8  -4   3 432.776 30.6637  -2
  -8  -3   4 432.776 30.6637   1
   7  -4   4 127.607 242.796  -2
  -7  -3   4 127.607 242.796   1
  -6  -3   4 477.129 25.1665   1
   5  -4   4 2185.93 354.432  -2
  -5  -3   4 2185.93 354.432   1
  -4  -3   4 163.762 5.35213   1
  -3  -3   4 26.9911 2.63222   1
  -2  -3   4 761.195 12.0741   1
   1  -3   4 889.640 30.3028  -2
  -1  -3   4 889.640 30.3028   1
   0  -3   4 4620.20 52.6584  -2
   0  -3   4 4620.20 52.6584   1
  -1  -3   4 941.770 28.4411  -2
   1  -3   4 941.770 28.4411   1
   2  -3   4 800.314 11.7931   1
   3  -3   4 114.595 4.93408   1
   4  -3   4 499.088 11.2799   1
  -5  -2   4 77.6487 18.8751  -2
   5  -3   4 77.6487 18.8751   1
  -6  -2   4 1606.70 64.7292  -2
   6  -3   4 1606.70 64.7292   1
   7  -3   4 5.14050 6.65346   1
  -8  -2   5 478.132 31.4267  -2
   8  -3   4 478.132 31.4267   1
  -9  -2   5 133.837 63.8159  -2
   9  -3   4 133.837 63.8159   1
  10  -3   4 175.230 34.5327   1
  11  -3   4 6.19326 15.8840   1
 -11  -2   4 59.5956 27.5233   1
 -10  -2   4 103.177 32.1307   1
  -9  -2   4 193.887 19.4236   1
   8  -3   3 553.358 35.2441  -2
  -8  -2   4 553.358 35.2441   1
   7  -3   4 -88.187 203.821  -2
  -7  -2   4 -88.187 203.821   1
  -6  -2   4 723.343 22.4657   1
   5  -3   4 488.391 223.749  -2
  -5  -2   4 488.391 223.749   1
  -4  -2   4 792.486 14.1014   1
  -3  -2   4 111.834 4.72883   1
  -2  -2   4 757.812 11.7394   1
   1  -2   4 83.7143 9.56229  -2
  -1  -2   4 83.7143 9.56229   1
   0  -2   4 8113.87 97.0072  -2
   0  -2   4 8113.87 97.0072   1
  -1  -2   4 132.814 16.6887  -2
   1  -2   4 132.814 16.6887   1
   2  -2   4 1053.66 15.5570   1
   3  -2   4 84.6744 3.65179   1
   4  -2   4 768.872 13.4057   1
   5  -2   4 267.259 7.99498   1
  -6  -1   4 888.783 77.5073  -2
   6  -2   4 888.783 77.5073   1
  -7  -1   4 140.949 44.5476  -2
   7  -2   4 140.949 44.5476   1
  -8  -1   5 450.155 27.5990  -2
   8  -2   4 450.155 27.5990   1
   9  -2   4 27.1449 17.3668   1
  10  -2   4 25.6629 25.6600   1
  11  -2   4 76.1558 24.9156   1
 -11  -1   4 23.0914 18.1018   1
 -10  -1   4 168.484 35.2493   1
  -9  -1   4 1010.46 451.264   1
  -8  -1   4 255.029 25.3908   1
   7  -2   4 -35.693 183.698  -2
  -7  -1   4 -35.693 183.698   1
  -6  -1   4 441.919 9.86958   1
   5  -2   4 -87.840 157.615  -2
  -5  -1   4 -87.840 157.615   1
  -4  -1   4 906.892 17.0227   1
  -3  -1   4 132.212 4.91338   1
  -2  -1   4 832.323 11.8658   1
   1  -1   4 701.871 19.0932  -2
  -1  -1   4 701.871 19.0932   1
   0  -1   4 154.014 4.43466  -2
   0  -1   4 154.014 4.43466   1
  -1  -1   4 910.683 39.9958  -2
   1  -1   4 910.683 39.9958   1
   2  -1   4 1015.98 15.6702   1
   3  -1   4 1043.97 18.2766   1
   4  -1   4 407.477 9.03317   1
   5  -1   4 338.279 8.81796   1
  -6   0   4 423.736 55.4191  -2
   6  -1   4 423.736 55.4191   1
  -7   0   4 463.658 37.4429  -2
   7  -1   4 463.658 37.4429   1
  -8   0   5 419.255 68.9498  -2
   8  -1   4 419.255 68.9498   1
   9  -1   4 247.557 22.6776   1
  10  -1   4 1.58009 16.0046   1
 -11   1   4 -18.361 306.791  -2
  11  -1   4 -18.361 306.791   1
 -11   0   4 17.9611 16.5193   1
 -10   0   4 198.902 33.1063   1
  -9   0   4 96.8303 17.5613   1
   8  -1   3 272.661 37.6427  -2
  -8   0   4 272.661 37.6427   1
   7  -1   4 -17.298 183.880  -2
  -7   0   4 -17.298 183.880   1
   6  -1   4 59.4292 142.042  -2
  -6   0   4 59.4292 142.042   1
   5  -1   4 860.043 53.1162  -2
  -5   0   4 860.043 53.1162   1
  -4   0   4 575.713 11.0508   1
  -3   0   4 1436.89 19.3632   1
  -2   0   4 1662.57 22.2494   1
   1   0   4 1676.35 46.6327  -2
  -1   0   4 1676.35 46.6327   1
   0   0   4 1837.40 25.0126  -2
   0   0   4 1837.40 25.0126   1
  -1   0   4 1726.38 62.4120  -2
   1   0   4 1726.38 62.4120   1
   2   0   4 274.433 5.41282   1
   3   0   4 2445.80 31.4058   1
   4   0   4 111.455 4.88246   1
   5   0   4 703.369 13.7425   1
  -6   1   4 341.117 21.0937  -2
   6   0   4 341.117 21.0937   1
  -7   1   4 503.574 41.7288  -2
   7   0   4 503.574 41.7288   1
  -8   1   5 399.872 63.9451  -2
   8   0   4 399.872 63.9451   1
   9   0   4 215.050 28.9126   1
  10   0   4 16.3033 13.7480   1
 -11   2   4 223.921 353.114  -2
  11   0   4 223.921 353.114   1
 -11   1   4 68.1820 24.5887   1
 -10   1   4 86.9170 27.8720   1
  -9   1   4 245.310 25.2570   1
   8   0   3 306.094 43.7240  -2
  -8   1   4 306.094 43.7240   1
  -7   1   4 160.216 17.7827   1
   6   0   4 350.345 35.2170  -2
  -6   1   4 350.345 35.2170   1
   5   0   4 859.237 51.2740  -2
  -5   1   4 859.237 51.2740   1
  -4   1   4 55.3594 3.91945   1
  -3   1   4 1836.69 24.9665   1
  -2   1   4 50.4220 3.32611   1
   1   1   4 1352.18 40.8646  -2
  -1   1   4 1352.18 40.8646   1
   0   1   4 1259.20 17.7499  -2
   0   1   4 1259.20 17.7499   1
  -1   1   4 1377.18 40.8200  -2
   1   1   4 1377.18 40.8200   1
   2   1   4 75.7416 3.96472   1
   3   1   4 1309.98 19.7396   1
   4   1   4 78.6116 4.22971   1
   5   1   4 803.396 12.6923   1
  -6   2   4 12.6224 10.6471  -2
   6   1   4 12.6224 10.6471   1
  -7   2   4 633.263 72.4494  -2
   7   1   4 633.263 72.4494   1
  -8   2   5 205.715 51.6735  -2
   8   1   4 205.715 51.6735   1
   9   1   4 180.790 26.9618   1
  10   1   4 -85.557 25.7752   1
 -11   3   4 64.8716 289.866  -2
  11   1   4 64.8716 289.866   1
 -11   2   4 123.447 33.5272   1
 -10   2   4 5.30871 17.8425   1
  -9   2   4 212.885 24.7644   1
   8   1   3 146.520 41.4934  -2
  -8   2   4 146.520 41.4934   1
  -7   2   4 477.524 28.9243   1
  -6   2   4 25.6197 7.53986   1
  -5   2   4 802.960 15.2731   1
  -4   2   4 30.3602 3.41347   1
  -3   2   4 1325.85 21.9084   1
  -2   2   4 191.801 6.22111   1
   1   2   4 3103.68 72.0064  -2
  -1   2   4 3103.68 72.0064   1
   0   2   4 10.4372 2.20640  -2
   0   2   4 10.4372 2.20640   1
  -1   2   4 3234.89 68.5449  -2
   1   2   4 3234.89 68.5449   1
   2   2   4 177.892 5.07777   1
   3   2   4 880.705 13.4429   1
   4   2   4 273.819 7.07680   1
  -5   3   4 947.910 42.8800  -2
   5   2   4 947.910 42.8800   1
  -6   3   4 71.1855 35.0471  -2
   6   2   4 71.1855 35.0471   1
  -7   3   4 586.097 72.7329  -2
   7   2   4 586.097 72.7329   1
  -8   3   5 259.334 54.4488  -2
   8   2   4 259.334 54.4488   1
   9   2   4 52.7339 18.3911   1
  10   2   4 7.04694 25.2098   1
 -11   3   4 89.5438 30.4504   1
 -10   3   4 28.7896 21.4997   1
  -9   3   4 230.645 26.3815   1
  -8   3   4 13.6054 7.77088   1
  -7   3   4 290.828 24.5579   1
  -6   3   4 2.57552 5.17575   1
  -5   3   4 620.071 18.2335   1
  -4   3   4 166.410 7.12149   1
  -3   3   4 728.035 14.4620   1
  -2   3   4 28.2206 3.81791   1
   1   3   4 643.688 23.4612  -2
  -1   3   4 643.688 23.4612   1
   0   3   4 212.590 8.12515  -2
   0   3   4 212.590 8.12515   1
  -1   3   4 649.728 22.5101  -2
   1   3   4 649.728 22.5101   1
   2   3   4 363.788 10.0519   1
   3   3   4 251.033 8.76885   1
   4   3   4 328.919 8.26639   1
  -5   4   4 196.388 25.1779  -2
   5   3   4 196.388 25.1779   1
  -6   4   4 202.414 21.3843  -2
   6   3   4 202.414 21.3843   1
  -7   4   4 296.563 56.8018  -2
   7   3   4 296.563 56.8018   1
  -8   4   5 394.856 70.9678  -2
   8   3   4 394.856 70.9678   1
   9   3   4 163.358 407.665   1
  10   3   4 -7.0346 30.4103   1
 -10   4   4 54.0377 24.6886   1
   9   3   3 24.3668 21.3266  -2
  -9   4   4 24.3668 21.3266   1
  -8   4   4 75.5362 17.3024   1
  -7   4   4 187.690 16.4567   1
   6   3   4 167.286 43.5779  -2
  -6   4   4 167.286 43.5779   1
  -5   4   4 276.076 17.2160   1
  -4   4   4 667.340 21.5156   1
  -3   4   4 55.9069 5.56509   1
  -2   4   4 435.051 13.4701   1
   1   4   4 309.459 21.2797  -2
  -1   4   4 309.459 21.2797   1
   0   4   4 633.409 15.7143  -2
   0   4   4 633.409 15.7143   1
  -1   4   4 275.944 20.7964  -2
   1   4   4 275.944 20.7964   1
   2   4   4 1426.23 25.5884   1
   3   4   4 -17.515 3.61873   1
  -4   5   4 677.622 67.5604  -2
   4   4   4 677.622 67.5604   1
  -5   5   4 35.4932 35.9283  -2
   5   4   4 35.4932 35.9283   1
   6   4   4 346.942 30.6037   1
   7   4   4 -42.254 10.6911   1
   8   4   4 284.169 29.3710   1
   9   4   4 -78.368 15.5631   1
  10   4   4 190.824 440.915   1
 -10   5   4 89.8605 29.9523   1
   9   4   3 48.8656 24.3868  -2
  -9   5   4 48.8656 24.3868   1
  -8   5   4 85.7589 20.0944   1
  -7   5   4 88.0695 14.4028   1
  -6   5   4 417.205 23.0494   1
  -5   5   4 26.6323 12.0323   1
  -4   5   4 388.676 27.1516   1
  -3   5   4 34.2035 6.45664   1
  -2   5   4 595.936 21.8818   1
   1   5   4 -9.5902 12.3493  -2
  -1   5   4 -9.5902 12.3493   1
   0   5   4 1471.24 28.4566  -2
   0   5   4 1471.24 28.4566   1
  -1   5   4 2.69763 13.2450  -2
   1   5   4 2.69763 13.2450   1
   2   5   4 570.441 20.3569   1
   3   5   4 24.6924 6.79821   1
   4   5   4 333.970 20.8610   1
  -5   6   4 68.7530 18.3853  -2
   5   5   4 68.7530 18.3853   1
   6   5   4 280.129 25.6066   1
   7   5   4 0.95993 35.9724   1
   8   5   4 -41.308 318.587   1
   9   5   4 186.158 475.259   1
 -10   6   4 114.248 32.5077   1
  -9   6   4 2.21898 16.5448   1
  -8   6   4 173.135 25.5418   1
  -7   6   4 -5.4567 10.1072   1
   6   5   4 475.593 65.9481  -2
  -6   6   4 475.593 65.9481   1
  -5   6   4 1.92913 11.2191   1
  -4   6   4 557.917 34.9248   1
  -3   6   4 23.3378 8.92026   1
   2   6   4 789.020 54.3403  -2
  -2   6   4 789.020 54.3403   1
   1   6   4 311.086 26.0020  -2
  -1   6   4 311.086 26.0020   1
   0   6   4 1049.87 28.2251  -2
   0   6   4 1049.87 28.2251   1
  -1   6   4 262.884 25.6542  -2
   1   6   4 262.884 25.6542   1
  -2   6   4 888.374 43.8309  -2
   2   6   4 888.374 43.8309   1
   3   6   4 75.4926 10.6899   1
  -4   7   4 552.257 67.9529  -2
   4   6   4 552.257 67.9529   1
  -5   7   4 218.025 26.8959  -2
   5   6   4 218.025 26.8959   1
  -6   7   4 166.774 24.8881  -2
   6   6   4 166.774 24.8881   1
   7   6   4 -29.320 306.346   1
   8   6   4 371.655 454.081   1
   9   6   4 187.948 445.579   1
   9   6   3 80.2823 32.9019  -2
  -9   7   4 80.2823 32.9019   1
  -8   7   4 102.595 29.2964   1
  -7   7   4 67.5534 24.6257   1
   6   6   4 68.1425 54.1630  -2
  -6   7   4 68.1425 54.1630   1
  -5   7   4 113.659 21.1839   1
  -4   7   4 386.004 31.9546   1
  -3   7   4 87.3413 13.9378   1
   2   7   4 318.052 40.2873  -2
  -2   7   4 318.052 40.2873   1
   1   7   4 403.005 30.8866  -2
  -1   7   4 403.005 30.8866   1
   0   7   4 144.822 13.9233  -2
   0   7   4 144.822 13.9233   1
  -1   7   4 332.217 32.4455  -2
   1   7   4 332.217 32.4455   1
  -2   7   4 315.700 29.9050  -2
   2   7   4 315.700 29.9050   1
   3   7   4 147.264 18.7439   1
  -4   8   4 78.7148 24.2573  -2
   4   7   4 78.7148 24.2573   1
  -5   8   4 264.199 28.4024  -2
   5   7   4 264.199 28.4024   1
  -6   8   4 8.27743 219.642  -2
   6   7   4 8.27743 219.642   1
   7   7   4 -107.56 234.614   1
   8   7   4 42.8491 386.087   1
   9   7   3 115.876 35.5341  -2
  -9   8   4 115.876 35.5341   1
  -8   8   4 38.2732 23.3559   1
  -6   8   4 36.9157 25.6093   1
  -5   8   4 107.333 33.0871   1
  -4   8   4 36.8408 15.6411   1
  -3   8   4 255.792 28.1362   1
   2   8   4 19.9723 31.5720  -2
  -2   8   4 19.9723 31.5720   1
   1   8   4 315.377 28.5541  -2
  -1   8   4 315.377 28.5541   1
   0   8   4 -6.5492 9.37660  -2
   0   8   4 -6.5492 9.37660   1
  -1   8   4 227.482 29.6950  -2
   1   8   4 227.482 29.6950   1
  -2   8   4 3.43577 22.4115  -2
   2   8   4 3.43577 22.4115   1
   3   8   4 238.803 24.3760   1
  -4   9   4 21.7916 25.3405  -2
   4   8   4 21.7916 25.3405   1
  -5   9   4 334.948 32.8911  -2
   5   8   4 334.948 32.8911   1
  -6   9   4 31.3686 292.024  -2
   6   8   4 31.3686 292.024   1
   7   8   4 188.347 467.471   1
   8   8   4 -36.731 409.775   1
  -8   9   4 13.1744 20.4400   1
   4   8   4 14.9238 36.1661  -2
  -4   9   4 14.9238 36.1661   1
  -3   9   4 130.680 24.9359   1
   2   9   4 120.596 37.9320  -2
  -2   9   4 120.596 37.9320   1
   1   9   4 339.603 33.4280  -2
  -1   9   4 339.603 33.4280   1
   0   9   4 8.29095 11.2628  -2
   0   9   4 8.29095 11.2628   1
  -1   9   4 279.818 32.0560  -2
   1   9   4 279.818 32.0560   1
  -2   9   4 83.9439 31.1387  -2
   2   9   4 83.9439 31.1387   1
   3   9   4 214.369 25.5542   1
   4   9   4 7.93387 23.6102   1
  -5  10   4 318.822 307.003  -2
   5   9   4 318.822 307.003   1
  -6  10   4 -127.49 280.531  -2
   6   9   4 -127.49 280.531   1
  -7  10   4 -159.92 318.265  -2
   7   9   4 -159.92 318.265   1
  -4  10   4 7.46607 22.3077   1
  -3  10   4 122.175 25.3965   1
   2  10   4 131.856 42.4667  -2
  -2  10   4 131.856 42.4667   1
   1  10   4 194.044 40.4833  -2
  -1  10   4 194.044 40.4833   1
   0  10   4 105.833 17.8262  -2
   0  10   4 105.833 17.8262   1
  -1  10   4 185.228 50.0918  -2
   1  10   4 185.228 50.0918   1
  -2  10   4 123.991 63.7344  -2
   2  10   4 123.991 63.7344   1
   3  10   4 137.499 356.141   1
  -4  11   4 76.6830 325.904  -2
   4  10   4 76.6830 325.904   1
  -5  11   4 2.61108 327.738  -2
   5  10   4 2.61108 327.738   1
  -6  11   4 -0.2804 301.178  -2
   6  10   4 -0.2804 301.178   1
   3  11   4 170.128 375.090   1
   4  11   4 151.707 400.753   1
   5  11   4 -63.254 357.079   1
  -2 -12   5 29.2908 19.9874   1
   1 -12   5 193.163 23.6422  -2
  -1 -12   5 193.163 23.6422   1
   0 -12   5 49.3980 20.4649  -2
   0 -12   5 49.3980 20.4649   1
  -1 -12   5 175.928 28.3052  -2
   1 -12   5 175.928 28.3052   1
  -2 -12   5 6.12851 31.9439  -2
   2 -12   5 6.12851 31.9439   1
   3 -12   5 59.8200 13.4644   1
   4 -12   5 9.61462 20.6180   1
  -4 -11   5 12.0095 15.6713   1
  -3 -11   5 194.955 22.5667   1
  -2 -11   5 -5.5426 9.86735   1
   1 -11   5 619.526 39.0239  -2
  -1 -11   5 619.526 39.0239   1
   0 -11   5 -9.6693 10.8844  -2
   0 -11   5 -9.6693 10.8844   1
  -1 -11   5 558.565 30.5100  -2
   1 -11   5 558.565 30.5100   1
   2 -11   5 -11.869 7.27324   1
   3 -11   5 136.455 15.3997   1
  -4 -10   5 18.1180 38.1189  -2
   4 -11   5 18.1180 38.1189   1
  -5 -10   5 400.793 51.1302  -2
   5 -11   5 400.793 51.1302   1
  -8 -10   5 -146.85 426.970   1
   7 -11   5 -222.40 350.946  -2
  -7 -10   5 -222.40 350.946   1
   6 -11   5 -38.508 275.945  -2
  -6 -10   5 -38.508 275.945   1
   5 -11   5 405.117 38.2758  -2
  -5 -10   5 405.117 38.2758   1
  -4 -10   5 -0.1109 8.84787   1
  -3 -10   5 252.032 19.4286   1
  -2 -10   5 1.52933 6.36472   1
   1 -10   5 509.845 26.7430  -2
  -1 -10   5 509.845 26.7430   1
   0 -10   5 115.624 13.3474  -2
   0 -10   5 115.624 13.3474   1
  -1 -10   5 483.913 27.3049  -2
   1 -10   5 483.913 27.3049   1
   2 -10   5 37.3913 9.22738   1
   3 -10   5 162.537 14.4894   1
  -4  -9   5 230.211 44.6695  -2
   4 -10   5 230.211 44.6695   1
  -5  -9   5 173.649 28.4015  -2
   5 -10   5 173.649 28.4015   1
   6 -10   5 56.0698 26.7419   1
   9 -10   5 34.6468 25.5896   1
  -8  -9   5 101.795 461.173   1
  -7  -9   5 136.576 450.405   1
   6 -10   5 129.849 269.316  -2
  -6  -9   5 129.849 269.316   1
   5 -10   5 297.565 21.7856  -2
  -5  -9   5 297.565 21.7856   1
  -4  -9   5 166.743 17.0266   1
  -3  -9   5 277.238 18.5075   1
  -2  -9   5 255.075 15.1305   1
   1  -9   5 264.691 19.0100  -2
  -1  -9   5 264.691 19.0100   1
   0  -9   5 1016.20 26.8241  -2
   0  -9   5 1016.20 26.8241   1
  -1  -9   5 224.828 19.2105  -2
   1  -9   5 224.828 19.2105   1
   2  -9   5 472.722 21.1190   1
   3  -9   5 94.5072 10.5343   1
   4  -9   5 331.884 18.4734   1
  -5  -8   5 43.4552 19.5076  -2
   5  -9   5 43.4552 19.5076   1
  -6  -8   5 641.662 58.0060  -2
   6  -9   5 641.662 58.0060   1
   7  -9   5 -0.7194 19.0181   1
   9  -9   5 29.2068 23.7608   1
  -9  -8   5 372.489 531.217   1
  -8  -8   5 96.2221 435.767   1
   7  -9   5 39.1523 319.925  -2
  -7  -8   5 39.1523 319.925   1
   6  -9   5 98.3383 250.772  -2
  -6  -8   5 98.3383 250.772   1
   5  -9   5 85.6677 15.1050  -2
  -5  -8   5 85.6677 15.1050   1
  -4  -8   5 243.545 16.2402   1
  -3  -8   5 206.046 14.8196   1
  -2  -8   5 940.074 27.0703   1
   1  -8   5 24.7796 10.4955  -2
  -1  -8   5 24.7796 10.4955   1
   0  -8   5 621.455 19.2903  -2
   0  -8   5 621.455 19.2903   1
  -1  -8   5 11.4099 15.2506  -2
   1  -8   5 11.4099 15.2506   1
   2  -8   5 508.451 18.6686   1
   3  -8   5 14.7304 6.53938   1
   4  -8   5 526.326 20.6347   1
  -5  -7   5 -3.8048 17.5265  -2
   5  -8   5 -3.8048 17.5265   1
  -6  -7   5 345.034 41.9050  -2
   6  -8   5 345.034 41.9050   1
   7  -8   5 65.4144 17.0607   1
   9  -8   5 -0.8927 18.4775   1
  10  -8   5 75.6952 29.4956   1
 -10  -7   5 -148.10 458.408   1
  -9  -7   5 1318.62 723.495   1
  -8  -7   5 134.170 430.392   1
   7  -8   5 38.7086 300.252  -2
  -7  -7   5 38.7086 300.252   1
   6  -8   5 381.495 31.6592  -2
  -6  -7   5 381.495 31.6592   1
   5  -8   5 1.97944 11.1653  -2
  -5  -7   5 1.97944 11.1653   1
  -4  -7   5 392.201 21.5216   1
  -3  -7   5 38.2886 5.98116   1
  -2  -7   5 430.788 13.5772   1
   1  -7   5 280.952 13.9634  -2
  -1  -7   5 280.952 13.9634   1
   0  -7   5 788.310 18.1869  -2
   0  -7   5 788.310 18.1869   1
  -1  -7   5 304.352 17.9306  -2
   1  -7   5 304.352 17.9306   1
   2  -7   5 358.414 14.5601   1
   3  -7   5 251.398 11.6987   1
   4  -7   5 393.896 16.6039   1
  -5  -6   5 312.404 25.7326  -2
   5  -7   5 312.404 25.7326   1
  -6  -6   5 285.226 35.8212  -2
   6  -7   5 285.226 35.8212   1
   7  -7   5 226.951 24.4027   1
  -8  -6   6 320.638 46.3558  -2
   8  -7   5 320.638 46.3558   1
   9  -7   5 185.042 29.8820   1
  10  -7   5 40.5629 22.3371   1
 -10  -6   5 275.862 524.703   1
  -9  -6   5 626.817 529.536   1
   8  -7   4 290.147 42.7809  -2
  -8  -6   5 290.147 42.7809   1
   7  -7   5 258.068 309.085  -2
  -7  -6   5 258.068 309.085   1
   6  -7   5 -114.67 181.421  -2
  -6  -6   5 -114.67 181.421   1
   5  -7   5 515.030 25.4215  -2
  -5  -6   5 515.030 25.4215   1
  -4  -6   5 592.815 22.0539   1
  -3  -6   5 129.061 7.28293   1
  -2  -6   5 503.706 13.6501   1
   1  -6   5 631.492 19.8010  -2
  -1  -6   5 631.492 19.8010   1
   0  -6   5 255.188 8.73304  -2
   0  -6   5 255.188 8.73304   1
  -1  -6   5 808.898 30.6490  -2
   1  -6   5 808.898 30.6490   1
   2  -6   5 201.001 8.72229   1
   3  -6   5 521.598 15.1638   1
   4  -6   5 140.049 7.99280   1
  -5  -5   5 748.436 32.4306  -2
   5  -6   5 748.436 32.4306   1
  -6  -5   5 95.6103 25.2730  -2
   6  -6   5 95.6103 25.2730   1
   7  -6   5 345.957 26.7620   1
  -8  -5   6 197.304 36.9255  -2
   8  -6   5 197.304 36.9255   1
   9  -6   5 158.468 33.0622   1
  10  -6   5 -1.5308 14.7360   1
 -10  -5   5 -28.525 32.7611   1
   9  -6   4 237.558 41.1666  -2
  -9  -5   5 237.558 41.1666   1
   8  -6   4 146.740 24.4922  -2
  -8  -5   5 146.740 24.4922   1
   7  -6   5 280.975 289.561  -2
  -7  -5   5 280.975 289.561   1
   6  -6   5 146.153 21.5912  -2
  -6  -5   5 146.153 21.5912   1
  -5  -5   5 519.727 16.0431   1
   4  -6   5 198.725 19.6510  -2
  -4  -5   5 198.725 19.6510   1
  -3  -5   5 559.498 12.8014   1
  -2  -5   5 235.645 7.15643   1
   1  -5   5 1791.57 77.7204  -2
  -1  -5   5 1791.57 77.7204   1
   0  -5   5 17.3152 3.48987  -2
   0  -5   5 17.3152 3.48987   1
  -1  -5   5 1804.20 48.2227  -2
   1  -5   5 1804.20 48.2227   1
   2  -5   5 0.20981 1.94878   1
   3  -5   5 1202.59 21.6000   1
   4  -5   5 -0.0394 2.19798   1
  -5  -4   5 1041.07 48.9135  -2
   5  -5   5 1041.07 48.9135   1
  -6  -4   5 4.67313 34.2707  -2
   6  -5   5 4.67313 34.2707   1
  -7  -4   6 548.257 53.8878  -2
   7  -5   5 548.257 53.8878   1
  -8  -4   6 112.279 31.0154  -2
   8  -5   5 112.279 31.0154   1
  -9  -4   6 200.214 36.0317  -2
   9  -5   5 200.214 36.0317   1
  10  -5   5 1.04800 13.6396   1
 -10  -4   5 -71.041 21.5433   1
  -9  -4   5 473.765 26.7811   1
   8  -5   4 298.142 28.7613  -2
  -8  -4   5 298.142 28.7613   1
  -7  -4   5 467.712 22.9319   1
   6  -5   5 -0.7955 24.8726  -2
  -6  -4   5 -0.7955 24.8726   1
   5  -5   5 4469.59 532.395  -2
  -5  -4   5 4469.59 532.395   1
  -4  -4   5 12.1230 2.38609   1
  -3  -4   5 1183.81 20.2314   1
  -2  -4   5 75.0179 5.19826   1
   1  -4   5 3412.14 126.772  -2
  -1  -4   5 3412.14 126.772   1
   0  -4   5 77.4325 4.40384  -2
   0  -4   5 77.4325 4.40384   1
  -1  -4   5 3399.70 110.420  -2
   1  -4   5 3399.70 110.420   1
   2  -4   5 7.23856 2.03773   1
   3  -4   5 474.843 10.1529   1
   4  -4   5 1.91166 1.97550   1
  -5  -3   5 1062.42 46.6320  -2
   5  -4   5 1062.42 46.6320   1
  -6  -3   5 127.825 21.0103  -2
   6  -4   5 127.825 21.0103   1
   7  -4   5 225.309 17.3957   1
  -8  -3   6 130.949 25.4750  -2
   8  -4   5 130.949 25.4750   1
  -9  -3   6 84.8886 77.5276  -2
   9  -4   5 84.8886 77.5276   1
  10  -4   5 49.3773 21.2312   1
  11  -4   5 39.5984 21.0370   1
 -11  -3   5 132.167 36.2282   1
 -10  -3   5 60.9164 21.6703   1
  -9  -3   5 146.990 22.7465   1
   8  -4   4 277.500 26.0320  -2
  -8  -3   5 277.500 26.0320   1
   7  -4   5 -27.069 202.149  -2
  -7  -3   5 -27.069 202.149   1
   6  -4   5 -49.441 144.877  -2
  -6  -3   5 -49.441 144.877   1
   5  -4   5 3982.16 473.871  -2
  -5  -3   5 3982.16 473.871   1
  -4  -3   5 3.55205 1.55652   1
  -3  -3   5 454.750 10.2100   1
  -2  -3   5 271.155 6.82497   1
   1  -3   5 2121.02 59.3158  -2
  -1  -3   5 2121.02 59.3158   1
   0  -3   5 553.993 10.7336  -2
   0  -3   5 553.993 10.7336   1
  -1  -3   5 1928.74 78.5428  -2
   1  -3   5 1928.74 78.5428   1
   2  -3   5 461.592 9.97684   1
   3  -3   5 167.131 5.55305   1
   4  -3   5 257.930 7.44838   1
   5  -3   5 138.909 6.12896   1
  -6  -2   5 927.322 34.6963  -2
   6  -3   5 927.322 34.6963   1
  -7  -2   5 365.615 58.3156  -2
   7  -3   5 365.615 58.3156   1
  -8  -2   6 375.373 29.1362  -2
   8  -3   5 375.373 29.1362   1
   9  -3   5 -1.1881 16.4718   1
  10  -3   5 115.726 28.2876   1
  11  -3   5 1.89203 13.6109   1
 -11  -2   5 125.790 34.8516   1
 -10  -2   5 24.5643 17.3391   1
  -9  -2   5 153.607 22.4235   1
   8  -3   4 452.238 32.2685  -2
  -8  -2   5 452.238 32.2685   1
   7  -3   5 -40.201 206.974  -2
  -7  -2   5 -40.201 206.974   1
   6  -3   5 138.436 175.502  -2
  -6  -2   5 138.436 175.502   1
   5  -3   5 3898.19 444.012  -2
  -5  -2   5 3898.19 444.012   1
  -4  -2   5 206.235 7.62482   1
  -3  -2   5 62.1789 4.37105   1
  -2  -2   5 162.436 5.32874   1
   1  -2   5 727.798 20.0065  -2
  -1  -2   5 727.798 20.0065   1
   0  -2   5 9999.99 119.175  -2
   0  -2   5 9999.99 119.175   1
  -1  -2   5 716.341 37.8075  -2
   1  -2   5 716.341 37.8075   1
   2  -2   5 945.786 16.6377   1
   3  -2   5 76.9230 5.41238   1
   4  -2   5 639.264 15.0279   1
   5  -2   5 35.9289 2.44747   1
  -6  -1   5 1351.72 51.8474  -2
   6  -2   5 1351.72 51.8474   1
  -7  -1   5 92.1776 38.8096  -2
   7  -2   5 92.1776 38.8096   1
  -8  -1   6 480.360 29.0503  -2
   8  -2   5 480.360 29.0503   1
   9  -2   5 -10.993 11.5447   1
  10  -2   5 133.052 29.2212   1
  11  -2   5 6.80672 17.1699   1
 -11  -1   5 28.7795 22.7953   1
 -10  -1   5 78.5967 26.6452   1
  -9  -1   5 166.934 17.9734   1
   8  -2   4 428.272 45.3988  -2
  -8  -1   5 428.272 45.3988   1
  -7  -1   5 67.8512 12.4555   1
  -6  -1   5 705.484 17.7468   1
   5  -2   5 55.6188 14.7363  -2
  -5  -1   5 55.6188 14.7363   1
  -4  -1   5 787.141 15.3963   1
  -3  -1   5 175.358 6.05493   1
  -2  -1   5 1253.18 16.3789   1
   1  -1   5 215.759 10.9020  -2
  -1  -1   5 215.759 10.9020   1
   0  -1   5 6218.17 71.4298  -2
   0  -1   5 6218.17 71.4298   1
  -1  -1   5 302.197 21.4415  -2
   1  -1   5 302.197 21.4415   1
   2  -1   5 1586.02 24.0764   1
   3  -1   5 0.65991 2.04247   1
   4  -1   5 767.655 16.4896   1
   5  -1   5 117.069 4.92428   1
  -6   0   5 1383.62 51.5047  -2
   6  -1   5 1383.62 51.5047   1
  -7   0   5 208.367 31.3172  -2
   7  -1   5 208.367 31.3172   1
  -8   0   6 467.893 72.5992  -2
   8  -1   5 467.893 72.5992   1
   9  -1   5 -3.5012 14.4971   1
  10  -1   5 -36.716 342.289   1
 -11   1   5 -101.03 322.510  -2
  11  -1   5 -101.03 322.510   1
 -11   0   5 17.1609 19.7303   1
 -10   0   5 153.742 33.7493   1
  -9   0   5 15.2392 9.47895   1
  -8   0   5 419.899 28.9613   1
  -7   0   5 7.24593 4.63416   1
   6  -1   5 1392.32 45.8817  -2
  -6   0   5 1392.32 45.8817   1
   5  -1   5 133.327 18.2502  -2
  -5   0   5 133.327 18.2502   1
  -4   0   5 770.868 15.5032   1
  -3   0   5 28.9480 3.35716   1
  -2   0   5 2635.40 34.0143   1
   1   0   5 669.755 20.5942  -2
  -1   0   5 669.755 20.5942   1
   0   0   5 3138.13 37.8451  -2
   0   0   5 3138.13 37.8451   1
  -1   0   5 667.595 25.5243  -2
   1   0   5 667.595 25.5243   1
   2   0   5 1166.56 18.9609   1
   3   0   5 455.560 9.01138   1
   4   0   5 591.967 11.3208   1
   5   0   5 334.877 9.02977   1
  -6   1   5 721.740 32.9658  -2
   6   0   5 721.740 32.9658   1
  -7   1   5 422.891 40.6041  -2
   7   0   5 422.891 40.6041   1
  -8   1   6 396.358 70.0196  -2
   8   0   5 396.358 70.0196   1
   9   0   5 125.002 26.9216   1
  10   0   5 13.3491 22.0695   1
 -11   2   5 14.2996 339.927  -2
  11   0   5 14.2996 339.927   1
 -11   1   5 18.2427 20.3063   1
 -10   1   5 162.593 35.9864   1
  -9   1   5 33.4692 13.3247   1
   8   0   4 461.465 54.0041  -2
  -8   1   5 461.465 54.0041   1
  -7   1   5 68.0176 9.85047   1
  -6   1   5 575.850 16.3988   1
  -5   1   5 118.842 6.01146   1
  -4   1   5 643.398 12.2903   1
  -3   1   5 433.636 10.1816   1
  -2   1   5 981.784 16.5430   1
   1   1   5 1294.25 32.9291  -2
  -1   1   5 1294.25 32.9291   1
   0   1   5 1918.38 29.2638  -2
   0   1   5 1918.38 29.2638   1
  -1   1   5 1292.12 26.3580  -2
   1   1   5 1292.12 26.3580   1
   2   1   5 286.539 7.29654   1
   3   1   5 527.886 9.55730   1
   4   1   5 157.101 6.27420   1
  -5   2   5 929.290 44.5092  -2
   5   1   5 929.290 44.5092   1
  -6   2   5 263.311 48.6858  -2
   6   1   5 263.311 48.6858   1
  -7   2   6 347.988 25.0542  -2
   7   1   5 347.988 25.0542   1
  -8   2   6 244.574 54.7145  -2
   8   1   5 244.574 54.7145   1
   9   1   5 173.090 28.4591   1
  10   1   5 15.5014 14.7717   1
 -11   3   5 186.414 327.843  -2
  11   1   5 186.414 327.843   1
 -11   2   5 45.8098 23.8270   1
 -10   2   5 105.711 29.5554   1
  -9   2   5 79.8395 18.7025   1
   8   1   4 127.587 43.1352  -2
  -8   2   5 127.587 43.1352   1
  -7   2   5 195.844 20.3694   1
  -6   2   5 270.615 13.0471   1
  -5   2   5 347.801 11.1041   1
  -4   2   5 121.608 6.35166   1
  -3   2   5 861.869 19.9585   1
   2   2   5 46.7379 16.6420  -2
  -2   2   5 46.7379 16.6420   1
   1   2   5 1430.04 48.1164  -2
  -1   2   5 1430.04 48.1164   1
   0   2   5 522.917 14.0033  -2
   0   2   5 522.917 14.0033   1
  -1   2   5 1503.31 38.3441  -2
   1   2   5 1503.31 38.3441   1
   2   2   5 5.66483 3.34257   1
   3   2   5 969.334 15.0726   1
   4   2   5 -6.0178 2.29675   1
   5   2   5 547.271 17.0678   1
  -6   3   5 40.4599 33.3644  -2
   6   2   5 40.4599 33.3644   1
  -7   3   6 429.271 27.8625  -2
   7   2   5 429.271 27.8625   1
  -8   3   6 198.990 52.5352  -2
   8   2   5 198.990 52.5352   1
   9   2   5 125.432 22.6011   1
  10   2   5 37.4622 22.2538   1
 -10   3   5 31.8488 20.5533   1
  -9   3   5 162.555 33.3122   1
  -8   3   5 67.4036 12.6173   1
  -7   3   5 368.245 27.5797   1
  -6   3   5 7.34622 6.71671   1
  -5   3   5 831.823 21.2069   1
  -4   3   5 29.7456 5.06444   1
  -3   3   5 857.865 17.9879   1
   2   3   5 82.7446 21.5293  -2
  -2   3   5 82.7446 21.5293   1
   1   3   5 2317.43 71.1357  -2
  -1   3   5 2317.43 71.1357   1
   0   3   5 68.0721 5.40797  -2
   0   3   5 68.0721 5.40797   1
  -1   3   5 2034.29 65.2478  -2
   1   3   5 2034.29 65.2478   1
   2   3   5 110.899 6.60481   1
   3   3   5 710.018 17.1646   1
   4   3   5 220.255 9.70494   1
   5   3   5 560.793 18.6427   1
  -6   4   5 58.4810 15.9144  -2
   6   3   5 58.4810 15.9144   1
  -7   4   5 612.958 79.4396  -2
   7   3   5 612.958 79.4396   1
   8   3   5 60.3191 22.3067   1
   9   3   5 71.6848 21.1462   1
  10   3   5 45.7588 23.4631   1
 -10   4   5 35.6578 21.1999   1
   9   3   4 151.150 30.4917  -2
  -9   4   5 151.150 30.4917   1
  -8   4   5 7.52058 9.50754   1
  -7   4   5 342.093 27.4784   1
   6   3   5 -3.5400 34.4196  -2
  -6   4   5 -3.5400 34.4196   1
  -5   4   5 391.962 17.3651   1
  -4   4   5 210.800 12.5329   1
  -3   4   5 653.103 17.6364   1
   2   4   5 560.706 39.2907  -2
  -2   4   5 560.706 39.2907   1
   1   4   5 936.370 39.9955  -2
  -1   4   5 936.370 39.9955   1
   0   4   5 144.958 7.27902  -2
   0   4   5 144.958 7.27902   1
  -1   4   5 955.289 40.9715  -2
   1   4   5 955.289 40.9715   1
  -2   4   5 650.811 41.9935  -2
   2   4   5 650.811 41.9935   1
   3   4   5 137.752 8.03541   1
  -4   5   5 541.917 61.9568  -2
   4   4   5 541.917 61.9568   1
  -5   5   5 133.541 45.3007  -2
   5   4   5 133.541 45.3007   1
  -6   5   5 -17.967 116.619  -2
   6   4   5 -17.967 116.619   1
  -7   5   5 443.071 69.2840  -2
   7   4   5 443.071 69.2840   1
   8   4   5 52.0782 352.019   1
   9   4   5 187.974 453.207   1
  10   4   5 32.8105 360.278   1
 -10   5   5 51.1910 22.9439   1
   9   4   4 14.5208 17.1031  -2
  -9   5   5 14.5208 17.1031   1
  -8   5   5 272.208 37.0090   1
  -7   5   5 246.089 19.9101   1
   6   4   5 267.219 53.2106  -2
  -6   5   5 267.219 53.2106   1
  -5   5   5 206.062 17.3563   1
  -4   5   5 375.034 22.5806   1
  -3   5   5 79.5870 8.81015   1
   2   5   5 1263.03 66.4817  -2
  -2   5   5 1263.03 66.4817   1
   1   5   5 455.242 29.7970  -2
  -1   5   5 455.242 29.7970   1
   0   5   5 1110.19 19.0770  -2
   0   5   5 1110.19 19.0770   1
  -1   5   5 453.456 30.1206  -2
   1   5   5 453.456 30.1206   1
  -2   5   5 1398.48 95.5016  -2
   2   5   5 1398.48 95.5016   1
   3   5   5 -9.8739 5.40533   1
  -4   6   5 800.221 78.0619  -2
   4   5   5 800.221 78.0619   1
  -5   6   5 111.099 17.4335  -2
   5   5   5 111.099 17.4335   1
  -6   6   5 666.063 35.6081  -2
   6   5   5 666.063 35.6081   1
   7   5   5 113.408 374.816   1
   8   5   5 82.8808 335.455   1
   9   5   5 -95.725 389.928   1
 -10   6   5 83.2472 28.4952   1
   9   5   4 29.1720 23.9435  -2
  -9   6   5 29.1720 23.9435   1
  -8   6   5 100.652 26.2851   1
  -7   6   5 61.0687 14.2418   1
   6   5   5 510.550 70.5713  -2
  -6   6   5 510.550 70.5713   1
  -5   6   5 77.8904 15.2757   1
  -4   6   5 397.846 24.3805   1
  -3   6   5 51.7425 10.3000   1
   2   6   5 627.651 38.0240  -2
  -2   6   5 627.651 38.0240   1
   1   6   5 41.8307 15.2847  -2
  -1   6   5 41.8307 15.2847   1
   0   6   5 1224.15 34.9676  -2
   0   6   5 1224.15 34.9676   1
  -1   6   5 41.4399 18.1598  -2
   1   6   5 41.4399 18.1598   1
  -2   6   5 691.562 40.8071  -2
   2   6   5 691.562 40.8071   1
   3   6   5 -21.857 6.63802   1
  -4   7   5 583.098 38.4683  -2
   4   6   5 583.098 38.4683   1
  -5   7   5 -28.179 16.5265  -2
   5   6   5 -28.179 16.5265   1
  -6   7   5 461.978 31.7718  -2
   6   6   5 461.978 31.7718   1
   7   6   5 3.44513 343.050   1
   8   6   5 -167.89 320.268   1
   9   6   5 70.8838 364.809   1
   9   6   4 30.5214 22.4609  -2
  -9   7   5 30.5214 22.4609   1
  -8   7   5 119.609 29.5729   1
  -7   7   5 11.5505 18.0065   1
   6   6   5 234.841 66.2507  -2
  -6   7   5 234.841 66.2507   1
  -5   7   5 -9.2877 10.1001   1
  -4   7   5 352.693 32.2145   1
  -3   7   5 -6.3307 8.22480   1
   2   7   5 470.511 37.1111  -2
  -2   7   5 470.511 37.1111   1
   1   7   5 128.707 20.4609  -2
  -1   7   5 128.707 20.4609   1
   0   7   5 564.804 24.3888  -2
   0   7   5 564.804 24.3888   1
  -1   7   5 90.8746 25.8303  -2
   1   7   5 90.8746 25.8303   1
  -2   7   5 516.482 38.2011  -2
   2   7   5 516.482 38.2011   1
   3   7   5 59.0184 15.3135   1
  -4   8   5 385.287 35.8717  -2
   4   7   5 385.287 35.8717   1
  -5   8   5 141.262 26.3657  -2
   5   7   5 141.262 26.3657   1
  -6   8   5 250.905 31.8562  -2
   6   7   5 250.905 31.8562   1
   7   7   5 102.279 381.526   1
   8   7   5 75.0062 409.354   1
  -8   8   5 117.480 31.3930   1
  -7   8   5 22.6364 20.3240   1
  -5   8   5 5.41587 29.3687   1
   4   7   5 320.304 51.6334  -2
  -4   8   5 320.304 51.6334   1
  -3   8   5 68.9984 15.2532   1
   2   8   5 291.002 44.9608  -2
  -2   8   5 291.002 44.9608   1
   1   8   5 285.956 30.1676  -2
  -1   8   5 285.956 30.1676   1
   0   8   5 110.001 14.6671  -2
   0   8   5 110.001 14.6671   1
  -1   8   5 318.092 34.0527  -2
   1   8   5 318.092 34.0527   1
  -2   8   5 286.622 35.0151  -2
   2   8   5 286.622 35.0151   1
   3   8   5 159.080 20.4852   1
  -4   9   5 4.88218 32.8198  -2
   4   8   5 4.88218 32.8198   1
  -5   9   5 178.854 37.9059  -2
   5   8   5 178.854 37.9059   1
  -6   9   5 32.0738 259.268  -2
   6   8   5 32.0738 259.268   1
  -7   9   5 511.378 457.556  -2
   7   8   5 511.378 457.556   1
  -8   9   5 22.9568 22.1820   1
  -7   9   5 37.0860 22.0533   1
  -4   9   5 20.2026 19.6251   1
  -3   9   5 309.255 26.5927   1
   2   9   5 -0.1845 34.6032  -2
  -2   9   5 -0.1845 34.6032   1
   1   9   5 479.833 52.8247  -2
  -1   9   5 479.833 52.8247   1
   0   9   5 14.0582 14.1479  -2
   0   9   5 14.0582 14.1479   1
  -1   9   5 574.138 43.6263  -2
   1   9   5 574.138 43.6263   1
  -2   9   5 5.97161 27.4673  -2
   2   9   5 5.97161 27.4673   1
   3   9   5 213.494 23.8088   1
  -4  10   5 167.132 336.033  -2
   4   9   5 167.132 336.033   1
  -5  10   5 619.804 383.068  -2
   5   9   5 619.804 383.068   1
  -6  10   5 -94.011 259.727  -2
   6   9   5 -94.011 259.727   1
  -7  10   5 395.861 443.067  -2
   7   9   5 395.861 443.067   1
  -1  10   5 404.354 66.2680  -2
   1  10   5 404.354 66.2680   1
   3  10   5 252.605 393.278   1
  -4  11   5 -124.74 309.438  -2
   4  10   5 -124.74 309.438   1
   4  11   5 -124.38 366.237   1
   1 -12   6 189.143 27.9540  -2
  -1 -12   6 189.143 27.9540   1
   0 -12   6 146.620 24.8112  -2
   0 -12   6 146.620 24.8112   1
  -1 -12   6 209.184 23.6905  -2
   1 -12   6 209.184 23.6905   1
  -2 -12   6 107.872 37.0508  -2
   2 -12   6 107.872 37.0508   1
   3 -12   6 109.361 18.7631   1
   4 -12   6 -5.8925 12.4785   1
  -4 -11   6 40.0369 19.2516   1
  -3 -11   6 158.326 21.0202   1
  -2 -11   6 34.0302 12.7755   1
   1 -11   6 491.633 35.5126  -2
  -1 -11   6 491.633 35.5126   1
   0 -11   6 96.2253 16.2120  -2
   0 -11   6 96.2253 16.2120   1
  -1 -11   6 478.865 28.7215  -2
   1 -11   6 478.865 28.7215   1
   2 -11   6 18.1362 10.5832   1
   3 -11   6 214.821 20.9895   1
  -4 -10   6 3.12622 36.9366  -2
   4 -11   6 3.12622 36.9366   1
  -5 -10   6 296.218 41.6775  -2
   5 -11   6 296.218 41.6775   1
   5 -11   6 355.587 36.6086  -2
  -5 -10   6 355.587 36.6086   1
  -4 -10   6 14.4985 9.17563   1
  -3 -10   6 276.153 19.5878   1
  -2 -10   6 13.5393 8.63306   1
   1 -10   6 591.089 28.1646  -2
  -1 -10   6 591.089 28.1646   1
   0 -10   6 -10.997 10.4167  -2
   0 -10   6 -10.997 10.4167   1
  -1 -10   6 524.298 27.8736  -2
   1 -10   6 524.298 27.8736   1
   2 -10   6 -4.7443 6.15340   1
   3 -10   6 265.260 17.1765   1
  -4  -9   6 2.86825 22.8091  -2
   4 -10   6 2.86825 22.8091   1
  -5  -9   6 390.016 30.7862  -2
   5 -10   6 390.016 30.7862   1
   6 -10   6 -0.0473 19.6250   1
   9 -10   6 83.0381 31.1746   1
   5 -10   6 470.573 30.4497  -2
  -5  -9   6 470.573 30.4497   1
   4 -10   6 -50.853 31.2445  -2
  -4  -9   6 -50.853 31.2445   1
  -3  -9   6 313.912 20.0207   1
  -2  -9   6 58.0952 9.05588   1
   1  -9   6 792.608 30.5570  -2
  -1  -9   6 792.608 30.5570   1
   0  -9   6 42.9161 8.02333  -2
   0  -9   6 42.9161 8.02333   1
  -1  -9   6 864.378 32.9386  -2
   1  -9   6 864.378 32.9386   1
   2  -9   6 51.3770 8.59562   1
   3  -9   6 145.781 12.9608   1
  -4  -8   6 207.897 37.2670  -2
   4  -9   6 207.897 37.2670   1
  -5  -8   6 384.002 32.4099  -2
   5  -9   6 384.002 32.4099   1
  -6  -8   6 221.502 41.1743  -2
   6  -9   6 221.502 41.1743   1
   7  -9   6 88.4053 28.8386   1
   9  -9   6 3.72059 19.2260   1
  -8  -8   6 108.277 289.819   1
   7  -9   6 140.255 364.895  -2
  -7  -8   6 140.255 364.895   1
   6  -9   6 64.3371 28.0490  -2
  -6  -8   6 64.3371 28.0490   1
   5  -9   6 490.856 21.6350  -2
  -5  -8   6 490.856 21.6350   1
  -4  -8   6 72.5179 10.7014   1
  -3  -8   6 400.421 20.8243   1
  -2  -8   6 271.868 14.7830   1
   1  -8   6 416.867 20.7418  -2
  -1  -8   6 416.867 20.7418   1
   0  -8   6 912.701 23.4452  -2
   0  -8   6 912.701 23.4452   1
  -1  -8   6 388.446 21.1743  -2
   1  -8   6 388.446 21.1743   1
   2  -8   6 281.391 14.6912   1
   3  -8   6 159.839 11.6488   1
   4  -8   6 270.404 15.0815   1
  -5  -7   6 113.477 18.7645  -2
   5  -8   6 113.477 18.7645   1
  -6  -7   6 593.214 53.7331  -2
   6  -8   6 593.214 53.7331   1
   7  -8   6 12.5902 9.17185   1
   9  -8   6 8.46920 14.3817   1
  10  -8   6 117.002 33.4291   1
  -9  -7   6 87.8646 451.536   1
  -8  -7   6 205.901 250.744   1
   7  -8   6 -13.764 306.809  -2
  -7  -7   6 -13.764 306.809   1
   6  -8   6 547.341 36.9385  -2
  -6  -7   6 547.341 36.9385   1
   5  -8   6 158.956 16.1542  -2
  -5  -7   6 158.956 16.1542   1
  -4  -7   6 455.083 20.4050   1
  -3  -7   6 170.207 11.1911   1
  -2  -7   6 841.989 19.4231   1
   1  -7   6 30.4853 16.5359  -2
  -1  -7   6 30.4853 16.5359   1
   0  -7   6 1116.24 25.4011  -2
   0  -7   6 1116.24 25.4011   1
  -1  -7   6 24.4841 10.3375  -2
   1  -7   6 24.4841 10.3375   1
   2  -7   6 730.010 19.7940   1
   3  -7   6 32.6454 6.43941   1
   4  -7   6 912.134 25.3792   1
  -5  -6   6 9.12146 16.5983  -2
   5  -7   6 9.12146 16.5983   1
  -6  -6   6 322.771 38.4858  -2
   6  -7   6 322.771 38.4858   1
   7  -7   6 48.8090 14.1850   1
   8  -7   6 285.319 27.2581   1
   9  -7   6 19.4346 19.4805   1
  10  -7   6 116.436 30.5563   1
 -10  -6   6 155.917 41.6173   1
  -9  -6   6 1524.38 736.059   1
   8  -7   5 346.117 47.7861  -2
  -8  -6   6 346.117 47.7861   1
   7  -7   5 148.149 35.5677  -2
  -7  -6   6 148.149 35.5677   1
   7  -7   6 168.735 306.935  -2
  -7  -6   6 168.735 306.935   1
   6  -7   6 296.761 31.9010  -2
  -6  -6   6 296.761 31.9010   1
   5  -7   6 62.9432 17.2500  -2
  -5  -6   6 62.9432 17.2500   1
  -4  -6   6 907.312 23.3318   1
  -3  -6   6 4.47920 1.39267   1
  -2  -6   6 1205.16 25.6713   1
   1  -6   6 257.768 30.9846  -2
  -1  -6   6 257.768 30.9846   1
   0  -6   6 814.398 19.4564  -2
   0  -6   6 814.398 19.4564   1
  -1  -6   6 306.971 17.5995  -2
   1  -6   6 306.971 17.5995   1
   2  -6   6 853.733 20.1409   1
   3  -6   6 285.713 11.3456   1
   4  -6   6 883.448 23.2540   1
  -5  -5   6 216.607 28.1247  -2
   5  -6   6 216.607 28.1247   1
  -6  -5   6 360.024 33.4111  -2
   6  -6   6 360.024 33.4111   1
   7  -6   6 57.6793 29.9972   1
  -8  -5   7 69.3623 85.5590  -2
   8  -6   6 69.3623 85.5590   1
   9  -6   6 140.762 31.2262   1
  10  -6   6 88.0363 26.9684   1
 -10  -5   6 193.861 40.7734   1
  -9  -5   6 1474.39 709.059   1
   8  -6   5 367.755 33.0940  -2
  -8  -5   6 367.755 33.0940   1
   7  -6   6 82.5844 29.5836  -2
  -7  -5   6 82.5844 29.5836   1
   6  -6   6 293.602 30.5454  -2
  -6  -5   6 293.602 30.5454   1
   5  -6   6 327.393 31.9560  -2
  -5  -5   6 327.393 31.9560   1
  -4  -5   6 603.608 12.8646   1
  -3  -5   6 335.363 7.70016   1
  -2  -5   6 1265.70 25.4799   1
   1  -5   6 373.672 33.1252  -2
  -1  -5   6 373.672 33.1252   1
   0  -5   6 354.455 10.8347  -2
   0  -5   6 354.455 10.8347   1
  -1  -5   6 324.695 23.9565  -2
   1  -5   6 324.695 23.9565   1
   2  -5   6 442.634 10.7670   1
   3  -5   6 924.485 17.9801   1
   4  -5   6 311.481 11.5281   1
  -5  -4   6 482.275 34.5149  -2
   5  -5   6 482.275 34.5149   1
  -6  -4   6 156.170 26.1667  -2
   6  -5   6 156.170 26.1667   1
   7  -5   6 163.990 16.3762   1
  -8  -4   7 58.6483 69.9066  -2
   8  -5   6 58.6483 69.9066   1
  -9  -4   7 204.332 41.5251  -2
   9  -5   6 204.332 41.5251   1
  10  -5   6 17.8496 15.4654   1
 -10  -4   6 112.453 33.2256   1
  -9  -4   6 1646.30 694.468   1
   8  -5   5 189.945 36.7592  -2
  -8  -4   6 189.945 36.7592   1
   7  -5   6 -19.257 272.307  -2
  -7  -4   6 -19.257 272.307   1
   6  -5   6 81.3532 8.54118  -2
  -6  -4   6 81.3532 8.54118   1
   5  -5   6 2574.97 432.237  -2
  -5  -4   6 2574.97 432.237   1
  -4  -4   6 174.157 6.83367   1
  -3  -4   6 579.782 12.4250   1
  -2  -4   6 125.019 7.38521   1
   1  -4   6 1172.04 58.0761  -2
  -1  -4   6 1172.04 58.0761   1
   0  -4   6 325.195 9.37520  -2
   0  -4   6 325.195 9.37520   1
  -1  -4   6 1098.45 43.9157  -2
   1  -4   6 1098.45 43.9157   1
   2  -4   6 0.34273 2.63313   1
   3  -4   6 504.636 13.1386   1
   4  -4   6 2.97366 1.65087   1
  -5  -3   6 902.753 81.5480  -2
   5  -4   6 902.753 81.5480   1
  -6  -3   6 37.4417 14.3249  -2
   6  -4   6 37.4417 14.3249   1
  -7  -3   6 514.454 74.0283  -2
   7  -4   6 514.454 74.0283   1
  -8  -3   7 155.707 28.6066  -2
   8  -4   6 155.707 28.6066   1
   9  -4   6 170.308 26.8350   1
  10  -4   6 36.5330 19.0103   1
 -11  -3   6 73.1893 30.0987   1
 -10  -3   6 51.2320 25.5881   1
  -9  -3   6 225.480 27.0961   1
   8  -4   5 207.923 38.9011  -2
  -8  -3   6 207.923 38.9011   1
   7  -4   6 168.609 230.157  -2
  -7  -3   6 168.609 230.157   1
   6  -4   6 -54.951 25.0874  -2
  -6  -3   6 -54.951 25.0874   1
  -5  -3   6 431.267 12.8201   1
  -4  -3   6 160.010 6.61304   1
  -3  -3   6 974.407 17.0139   1
  -2  -3   6 77.0623 4.02487   1
   1  -3   6 1338.15 33.9966  -2
  -1  -3   6 1338.15 33.9966   1
   0  -3   6 47.2662 5.19135  -2
   0  -3   6 47.2662 5.19135   1
   1  -3   6 956.788 19.5828   1
   2  -3   6 -0.5992 1.61030   1
   3  -3   6 583.822 17.3952   1
   4  -3   6 15.4297 4.35081   1
   5  -3   6 349.945 12.2617   1
  -6  -2   6 143.254 18.2218  -2
   6  -3   6 143.254 18.2218   1
  -7  -2   6 466.654 69.7002  -2
   7  -3   6 466.654 69.7002   1
  -8  -2   7 123.801 24.1876  -2
   8  -3   6 123.801 24.1876   1
   9  -3   6 108.290 23.6657   1
  10  -3   6 79.8632 19.5183   1
  11  -3   6 34.0905 19.1587   1
 -11  -2   6 114.965 35.6667   1
 -10  -2   6 26.5346 19.4813   1
  -9  -2   6 146.447 21.4730   1
   8  -3   5 322.780 43.4033  -2
  -8  -2   6 322.780 43.4033   1
  -7  -2   6 278.901 18.1214   1
   6  -3   6 142.756 28.2068  -2
  -6  -2   6 142.756 28.2068   1
  -5  -2   6 569.149 14.5409   1
  -4  -2   6 47.1855 4.31673   1
  -3  -2   6 288.270 8.56445   1
  -2  -2   6 112.906 4.77289   1
   1  -2   6 924.038 30.5927  -2
  -1  -2   6 924.038 30.5927   1
   0  -2   6 1346.61 19.6393  -2
   0  -2   6 1346.61 19.6393   1
  -1  -2   6 862.815 43.6929  -2
   1  -2   6 862.815 43.6929   1
   2  -2   6 779.297 16.0447   1
   3  -2   6 633.325 17.2503   1
   4  -2   6 445.851 12.5280   1
   5  -2   6 177.689 8.67444   1
  -6  -1   6 659.841 29.6943  -2
   6  -2   6 659.841 29.6943   1
  -7  -1   6 393.046 60.5393  -2
   7  -2   6 393.046 60.5393   1
  -8  -1   7 385.004 28.7400  -2
   8  -2   6 385.004 28.7400   1
   9  -2   6 43.4801 20.4787   1
  10  -2   6 234.306 375.238   1
 -11   0   6 -63.854 242.550  -2
  11  -2   6 -63.854 242.550   1
 -11  -1   6 109.683 33.3513   1
 -10  -1   6 2.73918 13.9257   1
  -9  -1   6 201.043 20.1581   1
   8  -2   5 350.065 43.2716  -2
  -8  -1   6 350.065 43.2716   1
  -7  -1   6 310.699 12.9331   1
   6  -2   6 662.055 28.6469  -2
  -6  -1   6 662.055 28.6469   1
   5  -2   6 625.850 39.7416  -2
  -5  -1   6 625.850 39.7416   1
  -4  -1   6 424.897 11.9635   1
  -3  -1   6 676.733 12.2849   1
  -2  -1   6 815.459 13.5814   1
   1  -1   6 1741.00 36.8792  -2
  -1  -1   6 1741.00 36.8792   1
   0  -1   6 5180.19 61.1459  -2
   0  -1   6 5180.19 61.1459   1
  -1  -1   6 1717.56 68.1932  -2
   1  -1   6 1717.56 68.1932   1
   2  -1   6 840.632 14.1061   1
   3  -1   6 325.416 9.03008   1
   4  -1   6 486.547 12.9095   1
   5  -1   6 206.142 8.67421   1
  -6   0   6 1213.21 48.9103  -2
   6  -1   6 1213.21 48.9103   1
  -7   0   6 152.414 27.9470  -2
   7  -1   6 152.414 27.9470   1
  -7   0   7 333.269 29.4727  -2
   7  -1   6 333.269 29.4727   1
  -8   0   7 256.381 23.3049  -2
   8  -1   6 256.381 23.3049   1
   9  -1   6 -51.981 12.4208   1
  10  -1   6 152.790 28.2188   1
 -11   1   6 -168.72 252.565  -2
  11  -1   6 -168.72 252.565   1
 -11   0   6 62.5494 26.9959   1
 -10   0   6 100.121 28.2462   1
  -9   0   6 84.8316 18.1042   1
   8  -1   5 332.571 46.9037  -2
  -8   0   6 332.571 46.9037   1
  -7   0   6 162.402 9.75264   1
   6  -1   6 1189.42 54.0254  -2
  -6   0   6 1189.42 54.0254   1
  -5   0   6 138.623 5.98754   1
  -4   0   6 244.821 9.19458   1
  -3   0   6 359.684 10.1143   1
  -2   0   6 991.423 17.1287   1
   1   0   6 2.22015 5.71292  -2
  -1   0   6 2.22015 5.71292   1
   0   0   6 2786.77 39.0610  -2
   0   0   6 2786.77 39.0610   1
  -1   0   6 6.71332 6.71131  -2
   1   0   6 6.71332 6.71131   1
   2   0   6 645.696 12.1582   1
   3   0   6 3.75117 2.39011   1
   4   0   6 350.611 8.86012   1
   5   0   6 64.4579 4.78085   1
  -6   1   6 995.773 42.4926  -2
   6   0   6 995.773 42.4926   1
  -7   1   7 180.694 23.4726  -2
   7   0   6 180.694 23.4726   1
  -7   1   6 253.230 49.3290  -2
   7   0   6 253.230 49.3290   1
  -8   1   7 354.496 68.3260  -2
   8   0   6 354.496 68.3260   1
   9   0   6 -58.731 17.2369   1
  10   0   6 67.0796 25.5473   1
 -11   1   6 10.5444 19.6182   1
 -10   1   6 83.4454 27.3836   1
  -9   1   6 24.8447 13.7001   1
  -8   1   6 274.460 25.5713   1
  -7   1   6 2.47830 4.53808   1
  -6   1   6 650.920 19.9014   1
  -5   1   6 -2.9448 3.21398   1
  -4   1   6 516.839 12.9369   1
  -3   1   6 26.7633 4.46688   1
  -2   1   6 655.196 13.6870   1
   1   1   6 941.300 26.7498  -2
  -1   1   6 941.300 26.7498   1
   0   1   6 2241.32 36.7310  -2
   0   1   6 2241.32 36.7310   1
  -1   1   6 959.174 17.5710  -2
   1   1   6 959.174 17.5710   1
   2   1   6 483.071 10.2399   1
   3   1   6 17.3811 2.54658   1
   4   1   6 479.360 11.3634   1
  -5   2   6 450.533 32.6006  -2
   5   1   6 450.533 32.6006   1
  -6   2   6 320.725 23.7457  -2
   6   1   6 320.725 23.7457   1
  -7   2   6 476.358 62.5417  -2
   7   1   6 476.358 62.5417   1
  -8   2   6 322.732 60.8039  -2
   8   1   6 322.732 60.8039   1
  -8   2   7 362.288 69.0988  -2
   8   1   6 362.288 69.0988   1
   9   1   6 -67.116 325.063   1
  10   1   6 8.79435 15.3556   1
 -10   2   6 61.9416 24.9160   1
  -9   2   6 4.45429 12.3428   1
   8   1   5 230.721 24.5422  -2
  -8   2   6 230.721 24.5422   1
  -7   2   6 73.7897 15.6196   1
  -6   2   6 125.229 11.5974   1
  -5   2   6 89.4859 8.95815   1
  -4   2   6 425.051 12.4383   1
  -3   2   6 234.314 9.57021   1
   2   2   6 514.162 35.4820  -2
  -2   2   6 514.162 35.4820   1
   1   2   6 1078.59 35.3120  -2
  -1   2   6 1078.59 35.3120   1
   0   2   6 48.1768 7.78430  -2
   0   2   6 48.1768 7.78430   1
  -1   2   6 1151.04 34.3713  -2
   1   2   6 1151.04 34.3713   1
   2   2   6 153.836 7.91448   1
   3   2   6 537.248 11.4693   1
   4   2   6 71.6079 5.05582   1
  -5   3   6 808.789 78.6727  -2
   5   2   6 808.789 78.6727   1
  -6   3   6 143.131 18.8081  -2
   6   2   6 143.131 18.8081   1
   7   2   6 260.201 26.5103   1
   8   2   6 -44.399 12.4427   1
   9   2   6 -27.125 361.603   1
  10   2   6 20.7097 358.037   1
 -10   3   6 77.1840 27.7472   1
  -9   3   6 119.979 30.3568   1
  -8   3   6 104.479 14.8988   1
  -7   3   6 218.090 23.3588   1
  -6   3   6 158.452 11.2887   1
  -5   3   6 466.934 17.5231   1
  -4   3   6 40.4121 6.05837   1
  -3   3   6 792.268 18.7148   1
   2   3   6 204.813 27.3005  -2
  -2   3   6 204.813 27.3005   1
   1   3   6 1566.78 41.8092  -2
  -1   3   6 1566.78 41.8092   1
   0   3   6 253.235 9.80115  -2
   0   3   6 253.235 9.80115   1
  -1   3   6 1349.38 50.6640  -2
   1   3   6 1349.38 50.6640   1
   2   3   6 -13.131 3.62129   1
   3   3   6 902.438 21.0151   1
   4   3   6 -2.6987 2.90253   1
   5   3   6 511.421 21.5976   1
  -6   4   6 45.5767 16.3922  -2
   6   3   6 45.5767 16.3922   1
   7   3   6 210.603 24.8412   1
   8   3   6 -10.730 14.4577   1
   9   3   6 42.3274 343.522   1
  10   3   6 44.3149 380.899   1
 -10   4   6 44.2372 21.0134   1
   9   3   5 68.2014 25.0160  -2
  -9   4   6 68.2014 25.0160   1
  -8   4   6 101.874 16.5738   1
  -7   4   6 233.789 24.7971   1
   6   3   6 -0.8011 36.8344  -2
  -6   4   6 -0.8011 36.8344   1
  -5   4   6 243.818 14.9207   1
  -4   4   6 4.22091 5.26586   1
  -3   4   6 377.956 15.4605   1
   2   4   6 4.93257 23.5472  -2
  -2   4   6 4.93257 23.5472   1
   1   4   6 1131.45 46.5935  -2
  -1   4   6 1131.45 46.5935   1
   0   4   6 0.44633 4.21556  -2
   0   4   6 0.44633 4.21556   1
  -1   4   6 1005.36 44.3332  -2
   1   4   6 1005.36 44.3332   1
  -2   4   6 9.57244 20.9840  -2
   2   4   6 9.57244 20.9840   1
   3   4   6 148.002 9.42947   1
  -4   5   6 116.847 45.7515  -2
   4   4   6 116.847 45.7515   1
  -5   5   6 510.410 33.5208  -2
   5   4   6 510.410 33.5208   1
  -6   5   6 -92.394 164.341  -2
   6   4   6 -92.394 164.341   1
  -7   5   6 459.985 73.0063  -2
   7   4   6 459.985 73.0063   1
   8   4   6 -98.468 298.509   1
   9   4   6 -64.403 391.708   1
 -10   5   6 7.43259 18.4935   1
   9   4   5 19.4940 22.7720  -2
  -9   5   6 19.4940 22.7720   1
  -8   5   6 19.9172 17.0072   1
  -7   5   6 242.951 26.0655   1
   6   4   6 -17.704 43.2757  -2
  -6   5   6 -17.704 43.2757   1
  -5   5   6 198.238 18.6915   1
  -4   5   6 79.5986 13.2961   1
  -3   5   6 299.050 14.8093   1
   2   5   6 475.382 44.8594  -2
  -2   5   6 475.382 44.8594   1
   1   5   6 795.595 39.8519  -2
  -1   5   6 795.595 39.8519   1
   0   5   6 301.119 11.3358  -2
   0   5   6 301.119 11.3358   1
  -1   5   6 836.843 42.5985  -2
   1   5   6 836.843 42.5985   1
  -2   5   6 492.025 34.2706  -2
   2   5   6 492.025 34.2706   1
   3   5   6 121.964 12.8524   1
  -4   6   6 175.736 214.514  -2
   4   5   6 175.736 214.514   1
  -5   6   6 223.076 27.9914  -2
   5   5   6 223.076 27.9914   1
  -6   6   6 292.684 29.3491  -2
   6   5   6 292.684 29.3491   1
   7   5   6 59.6034 359.192   1
   8   5   6 159.949 426.114   1
   9   5   6 -46.021 409.822   1
   9   5   5 62.5770 27.2977  -2
  -9   6   6 62.5770 27.2977   1
  -8   6   6 32.3940 20.9905   1
  -7   6   6 145.855 23.4879   1
   6   5   6 152.342 58.7411  -2
  -6   6   6 152.342 58.7411   1
  -5   6   6 168.438 18.3104   1
  -4   6   6 177.153 18.0461   1
  -3   6   6 145.092 14.7660   1
   2   6   6 323.414 30.7778  -2
  -2   6   6 323.414 30.7778   1
   1   6   6 246.688 26.9244  -2
  -1   6   6 246.688 26.9244   1
   0   6   6 633.377 25.1539  -2
   0   6   6 633.377 25.1539   1
  -1   6   6 189.425 25.9642  -2
   1   6   6 189.425 25.9642   1
  -2   6   6 413.049 34.4843  -2
   2   6   6 413.049 34.4843   1
   3   6   6 3.24811 9.15942   1
  -4   7   6 428.011 37.3544  -2
   4   6   6 428.011 37.3544   1
  -5   7   6 -24.661 21.6023  -2
   5   6   6 -24.661 21.6023   1
  -6   7   6 264.140 33.6151  -2
   6   6   6 264.140 33.6151   1
   7   6   6 -184.15 315.718   1
   8   6   6 174.184 405.931   1
   9   6   5 20.7664 25.6764  -2
  -9   7   6 20.7664 25.6764   1
  -8   7   6 106.935 29.4936   1
  -7   7   6 37.8405 21.1738   1
  -6   7   6 143.018 38.7774   1
  -5   7   6 -19.084 24.8779   1
  -4   7   6 263.241 29.2925   1
  -3   7   6 -8.8032 9.94808   1
   2   7   6 418.080 38.7871  -2
  -2   7   6 418.080 38.7871   1
   1   7   6 11.1929 20.2971  -2
  -1   7   6 11.1929 20.2971   1
   0   7   6 444.978 22.6816  -2
   0   7   6 444.978 22.6816   1
  -1   7   6 -0.4213 22.2210  -2
   1   7   6 -0.4213 22.2210   1
  -2   7   6 536.767 40.7552  -2
   2   7   6 536.767 40.7552   1
   3   7   6 -0.3088 11.1670   1
  -4   8   6 235.966 33.5128  -2
   4   7   6 235.966 33.5128   1
  -5   8   6 33.7189 27.4143  -2
   5   7   6 33.7189 27.4143   1
  -6   8   6 11.2101 252.875  -2
   6   7   6 11.2101 252.875   1
   7   7   6 15.8269 406.536   1
   8   7   6 117.658 437.418   1
  -8   8   6 42.5809 24.3339   1
  -7   8   6 6.89653 17.5296   1
   4   7   6 274.964 51.0563  -2
  -4   8   6 274.964 51.0563   1
  -3   8   6 16.4734 13.1677   1
   2   8   6 421.017 50.6047  -2
  -2   8   6 421.017 50.6047   1
   1   8   6 115.243 27.8369  -2
  -1   8   6 115.243 27.8369   1
   0   8   6 456.146 24.4986  -2
   0   8   6 456.146 24.4986   1
  -1   8   6 75.0800 28.1827  -2
   1   8   6 75.0800 28.1827   1
  -2   8   6 342.422 36.6447  -2
   2   8   6 342.422 36.6447   1
   3   8   6 148.641 17.2911   1
  -4   9   6 461.713 355.040  -2
   4   8   6 461.713 355.040   1
  -5   9   6 119.844 261.521  -2
   5   8   6 119.844 261.521   1
  -6   9   6 160.219 283.625  -2
   6   8   6 160.219 283.625   1
  -7   9   6 -39.025 334.724  -2
   7   8   6 -39.025 334.724   1
  -7   9   6 32.2146 22.0852   1
   4   8   6 297.559 51.7474  -2
  -4   9   6 297.559 51.7474   1
  -3   9   6 54.7784 17.3220   1
   2   9   6 229.438 47.8130  -2
  -2   9   6 229.438 47.8130   1
   1   9   6 215.813 43.3841  -2
  -1   9   6 215.813 43.3841   1
   0   9   6 188.129 18.6788  -2
   0   9   6 188.129 18.6788   1
  -1   9   6 286.494 37.1618  -2
   1   9   6 286.494 37.1618   1
  -2   9   6 218.460 64.1607  -2
   2   9   6 218.460 64.1607   1
   3   9   6 291.538 358.721   1
  -4  10   6 134.189 326.292  -2
   4   9   6 134.189 326.292   1
  -5  10   6 248.064 311.391  -2
   5   9   6 248.064 311.391   1
  -6  10   6 374.781 356.102  -2
   6   9   6 374.781 356.102   1
   3  10   6 -62.891 269.990   1
  -4  11   6 97.4052 333.505  -2
   4  10   6 97.4052 333.505   1
  -5  11   6 242.669 335.846  -2
   5  10   6 242.669 335.846   1
   1 -12   7 15.5958 21.7385  -2
  -1 -12   7 15.5958 21.7385   1
   0 -12   7 520.223 36.8397  -2
   0 -12   7 520.223 36.8397   1
  -1 -12   7 5.00692 17.1853  -2
   1 -12   7 5.00692 17.1853   1
   2 -12   7 296.830 30.9246   1
   3 -12   7 17.0420 11.9782   1
  -4 -11   7 438.658 57.0097  -2
   4 -12   7 438.658 57.0097   1
  -3 -11   7 46.4197 11.8666   1
  -2 -11   7 142.648 18.7824   1
   1 -11   7 139.316 22.5518  -2
  -1 -11   7 139.316 22.5518   1
   0 -11   7 404.878 22.1729  -2
   0 -11   7 404.878 22.1729   1
  -1 -11   7 143.574 19.8326  -2
   1 -11   7 143.574 19.8326   1
   2 -11   7 165.154 17.6484   1
   3 -11   7 165.276 19.7141   1
  -4 -10   7 83.9606 24.4321  -2
   4 -11   7 83.9606 24.4321   1
  -5 -10   7 266.824 45.2321  -2
   5 -11   7 266.824 45.2321   1
   6 -11   7 0.70198 27.4897   1
  -8 -10   7 202.836 410.140   1
   5 -11   7 288.539 35.0500  -2
  -5 -10   7 288.539 35.0500   1
   4 -11   7 101.198 30.2193  -2
  -4 -10   7 101.198 30.2193   1
  -3 -10   7 197.552 17.6821   1
  -2 -10   7 150.907 20.3006   1
   1 -10   7 500.429 26.2419  -2
  -1 -10   7 500.429 26.2419   1
   0 -10   7 116.689 13.7578  -2
   0 -10   7 116.689 13.7578   1
  -1 -10   7 520.616 28.0881  -2
   1 -10   7 520.616 28.0881   1
   2 -10   7 45.5731 10.8983   1
   3 -10   7 256.422 17.0005   1
  -4  -9   7 29.2192 23.2560  -2
   4 -10   7 29.2192 23.2560   1
  -5  -9   7 321.123 28.6033  -2
   5 -10   7 321.123 28.6033   1
   6 -10   7 -14.706 14.7331   1
  -8  -9   7 -56.939 342.462   1
   5 -10   7 247.525 31.5823  -2
  -5  -9   7 247.525 31.5823   1
  -4  -9   7 45.7898 10.0131   1
  -3  -9   7 247.377 17.8341   1
  -2  -9   7 0.08413 5.79356   1
   1  -9   7 526.378 25.4456  -2
  -1  -9   7 526.378 25.4456   1
   0  -9   7 65.0109 10.5536  -2
   0  -9   7 65.0109 10.5536   1
  -1  -9   7 480.783 25.2693  -2
   1  -9   7 480.783 25.2693   1
   2  -9   7 -9.4060 4.76984   1
   3  -9   7 196.862 14.5383   1
  -4  -8   7 0.17622 19.7785  -2
   4  -9   7 0.17622 19.7785   1
  -5  -8   7 456.394 29.3758  -2
   5  -9   7 456.394 29.3758   1
  -6  -8   7 44.7183 32.2879  -2
   6  -9   7 44.7183 32.2879   1
   7  -9   7 105.504 28.6144   1
   9  -9   7 57.4668 26.9727   1
  -8  -8   7 -41.132 313.547   1
  -7  -8   7 148.986 31.3268   1
   6  -9   7 5.71594 19.1665  -2
  -6  -8   7 5.71594 19.1665   1
   5  -9   7 491.110 25.7076  -2
  -5  -8   7 491.110 25.7076   1
  -4  -8   7 -5.3315 4.68189   1
  -3  -8   7 235.128 16.5799   1
  -2  -8   7 146.031 11.9412   1
   1  -8   7 1011.30 41.3084  -2
  -1  -8   7 1011.30 41.3084   1
   0  -8   7 194.736 11.0340  -2
   0  -8   7 194.736 11.0340   1
  -1  -8   7 1129.79 30.9581  -2
   1  -8   7 1129.79 30.9581   1
   2  -8   7 95.3046 8.56599   1
   3  -8   7 178.466 12.4764   1
   4  -8   7 189.304 13.5699   1
  -5  -7   7 632.139 35.7397  -2
   5  -8   7 632.139 35.7397   1
  -6  -7   7 197.781 38.8410  -2
   6  -8   7 197.781 38.8410   1
  -7  -7   8 373.609 47.1185  -2
   7  -8   7 373.609 47.1185   1
   8  -8   7 101.906 29.4626   1
   9  -8   7 36.6051 22.1314   1
  -8  -7   7 358.506 409.152   1
   7  -8   7 407.575 50.3742  -2
  -7  -7   7 407.575 50.3742   1
   6  -8   7 177.322 24.4995  -2
  -6  -7   7 177.322 24.4995   1
   5  -8   7 682.818 39.6781  -2
  -5  -7   7 682.818 39.6781   1
  -4  -7   7 88.7246 10.6566   1
  -3  -7   7 617.523 20.7740   1
  -2  -7   7 146.204 10.8932   1
   1  -7   7 883.515 38.1024  -2
  -1  -7   7 883.515 38.1024   1
   0  -7   7 811.398 20.4521  -2
   0  -7   7 811.398 20.4521   1
  -1  -7   7 900.435 33.9334  -2
   1  -7   7 900.435 33.9334   1
   2  -7   7 205.262 10.6462   1
   3  -7   7 434.702 16.7442   1
   4  -7   7 309.786 14.5455   1
  -5  -6   7 220.529 23.0595  -2
   5  -7   7 220.529 23.0595   1
  -6  -6   7 279.411 38.7713  -2
   6  -7   7 279.411 38.7713   1
  -7  -6   8 287.130 41.8665  -2
   7  -7   7 287.130 41.8665   1
   8  -7   7 124.615 28.8979   1
   9  -7   7 8.58784 15.5490   1
  10  -7   7 109.210 28.5494   1
 -10  -6   7 53.2025 30.4310   1
  -9  -6   7 460.999 375.178   1
   8  -7   6 286.074 48.0537  -2
  -8  -6   7 286.074 48.0537   1
  -7  -6   7 115.641 18.8831   1
   6  -7   7 397.741 30.7763  -2
  -6  -6   7 397.741 30.7763   1
   5  -7   7 273.779 17.7248  -2
  -5  -6   7 273.779 17.7248   1
  -4  -6   7 507.361 21.4586   1
  -3  -6   7 301.247 11.6802   1
  -2  -6   7 839.398 20.7749   1
   1  -6   7 163.853 17.1170  -2
  -1  -6   7 163.853 17.1170   1
   0  -6   7 1111.65 23.7477  -2
   0  -6   7 1111.65 23.7477   1
  -1  -6   7 149.301 12.7317  -2
   1  -6   7 149.301 12.7317   1
   2  -6   7 860.860 20.4762   1
   3  -6   7 32.7943 5.51480   1
   4  -6   7 894.868 28.4631   1
  -5  -5   7 4.03195 22.6912  -2
   5  -6   7 4.03195 22.6912   1
  -6  -5   7 552.667 41.1642  -2
   6  -6   7 552.667 41.1642   1
  -7  -5   7 229.613 36.7358  -2
   7  -6   7 229.613 36.7358   1
  -7  -5   8 132.191 33.3260  -2
   7  -6   7 132.191 33.3260   1
  -8  -5   8 374.875 45.3324  -2
   8  -6   7 374.875 45.3324   1
   9  -6   7 3.08336 12.7476   1
  10  -6   7 195.486 30.8743   1
 -10  -5   7 155.153 38.5554   1
  -9  -5   7 54.2889 25.1255   1
   8  -6   6 387.781 35.2321  -2
  -8  -5   7 387.781 35.2321   1
   7  -6   7 83.7231 28.7114  -2
  -7  -5   7 83.7231 28.7114   1
   6  -6   7 583.893 24.8882  -2
  -6  -5   7 583.893 24.8882   1
   5  -6   7 7.56348 23.2248  -2
  -5  -5   7 7.56348 23.2248   1
  -4  -5   7 697.406 16.5069   1
  -3  -5   7 34.8131 4.95168   1
  -2  -5   7 1883.34 34.9168   1
   1  -5   7 -0.4923 17.2325  -2
  -1  -5   7 -0.4923 17.2325   1
   0  -5   7 857.607 18.8608  -2
   0  -5   7 857.607 18.8608   1
  -1  -5   7 3.44070 11.5449  -2
   1  -5   7 3.44070 11.5449   1
   2  -5   7 1079.49 22.5826   1
   3  -5   7 96.2339 7.51880   1
   4  -5   7 816.382 26.2780   1
  -5  -4   7 126.662 23.1130  -2
   5  -5   7 126.662 23.1130   1
  -6  -4   7 456.158 34.9191  -2
   6  -5   7 456.158 34.9191   1
  -7  -4   7 -2.5706 59.1903  -2
   7  -5   7 -2.5706 59.1903   1
  -8  -4   8 428.014 41.0125  -2
   8  -5   7 428.014 41.0125   1
   9  -5   7 104.055 25.0291   1
  10  -5   7 123.895 29.7377   1
 -10  -4   7 144.399 35.1037   1
  -9  -4   7 3.22549 13.6462   1
   8  -5   6 350.029 48.8065  -2
  -8  -4   7 350.029 48.8065   1
  -7  -4   7 237.995 284.085   1
   6  -5   7 519.067 48.5825  -2
  -6  -4   7 519.067 48.5825   1
  -5  -4   7 9.50547 3.99703   1
  -4  -4   7 743.750 15.5946   1
  -3  -4   7 580.366 12.6086   1
  -2  -4   7 625.305 17.8368   1
   1  -4   7 407.534 33.5327  -2
  -1  -4   7 407.534 33.5327   1
   0  -4   7 603.898 17.1567  -2
   0  -4   7 603.898 17.1567   1
  -1  -4   7 416.075 23.3784  -2
   1  -4   7 416.075 23.3784   1
   2  -4   7 393.057 12.5704   1
   3  -4   7 1028.46 29.1642   1
   4  -4   7 364.874 16.7224   1
  -5  -3   7 579.221 68.5918  -2
   5  -4   7 579.221 68.5918   1
  -6  -3   7 228.024 20.7690  -2
   6  -4   7 228.024 20.7690   1
  -7  -3   8 207.716 32.1912  -2
   7  -4   7 207.716 32.1912   1
  -7  -3   7 216.347 64.3238  -2
   7  -4   7 216.347 64.3238   1
  -8  -3   8 238.460 31.5607  -2
   8  -4   7 238.460 31.5607   1
   9  -4   7 68.1072 259.119   1
  10  -4   7 50.4065 20.2373   1
 -10  -3   7 177.153 37.9364   1
  -9  -3   7 56.9346 23.5564   1
   8  -4   6 337.966 47.0755  -2
  -8  -3   7 337.966 47.0755   1
  -7  -3   7 170.628 16.2459   1
   6  -4   7 288.945 39.1251  -2
  -6  -3   7 288.945 39.1251   1
   5  -4   7 598.193 33.2005  -2
  -5  -3   7 598.193 33.2005   1
  -4  -3   7 532.628 12.8765   1
  -3  -3   7 623.074 13.1004   1
  -2  -3   7 286.028 9.18289   1
   1  -3   7 990.297 28.1840  -2
  -1  -3   7 990.297 28.1840   1
   0  -3   7 377.254 11.9883  -2
   0  -3   7 377.254 11.9883   1
   1  -3   7 749.642 17.9096   1
   2  -3   7 59.3997 4.53239   1
   3  -3   7 862.089 25.5240   1
   4  -3   7 20.2954 6.08108   1
   5  -3   7 626.466 18.4645   1
  -6  -2   7 59.2412 19.1492  -2
   6  -3   7 59.2412 19.1492   1
  -7  -2   7 307.710 59.4543  -2
   7  -3   7 307.710 59.4543   1
  -8  -2   8 204.134 28.2440  -2
   8  -3   7 204.134 28.2440   1
   9  -3   7 -12.248 301.773   1
  10  -3   7 -1.7976 14.4539   1
 -10  -2   7 96.5879 30.5200   1
  -9  -2   7 153.263 33.6675   1
   8  -3   6 212.770 39.2356  -2
  -8  -2   7 212.770 39.2356   1
  -7  -2   7 106.791 8.00095   1
   6  -3   7 95.8597 26.0170  -2
  -6  -2   7 95.8597 26.0170   1
  -5  -2   7 332.865 13.6032   1
  -4  -2   7 11.8239 3.50926   1
  -3  -2   7 1032.12 16.9705   1
  -2  -2   7 91.8777 4.67960   1
   1  -2   7 1004.75 34.7409  -2
  -1  -2   7 1004.75 34.7409   1
   0  -2   7 51.8798 5.05780  -2
   0  -2   7 51.8798 5.05780   1
   1  -2   7 731.973 22.0051   1
   2  -2   7 -1.1527 0.94410   1
   3  -2   7 1381.53 25.5487   1
   4  -2   7 78.3365 6.03425   1
   5  -2   7 397.020 15.1388   1
  -6  -1   7 49.6828 15.8304  -2
   6  -2   7 49.6828 15.8304   1
  -7  -1   7 586.267 74.4801  -2
   7  -2   7 586.267 74.4801   1
  -8  -1   8 124.611 22.7317  -2
   8  -2   7 124.611 22.7317   1
   9  -2   7 109.063 24.0415   1
  10  -2   7 4.16336 18.6260   1
 -11  -1   7 89.9971 30.9736   1
 -10  -1   7 -11.493 16.4627   1
  -9  -1   7 209.282 30.0698   1
  -8  -1   7 6.11512 8.28488   1
   7  -2   6 470.805 28.0375  -2
  -7  -1   7 470.805 28.0375   1
   6  -2   7 57.3171 13.9023  -2
  -6  -1   7 57.3171 13.9023   1
  -5  -1   7 670.527 17.6910   1
  -4  -1   7 9.19844 1.59356   1
  -3  -1   7 1078.02 18.8382   1
  -2  -1   7 58.5490 3.59879   1
   1  -1   7 2373.65 57.5510  -2
  -1  -1   7 2373.65 57.5510   1
   0  -1   7 24.9845 3.66103  -2
   0  -1   7 24.9845 3.66103   1
  -1  -1   7 2434.33 66.6051  -2
   1  -1   7 2434.33 66.6051   1
   2  -1   7 66.4218 4.13441   1
   3  -1   7 642.361 14.9620   1
   4  -1   7 62.3971 5.56320   1
  -5   0   7 837.833 46.6278  -2
   5  -1   7 837.833 46.6278   1
  -6   0   7 145.081 19.6511  -2
   6  -1   7 145.081 19.6511   1
  -7   0   7 420.890 56.8740  -2
   7  -1   7 420.890 56.8740   1
  -8   0   8 158.243 22.5312  -2
   8  -1   7 158.243 22.5312   1
   9  -1   7 -40.021 278.313   1
  10  -1   7 63.6688 19.0788   1
 -10   0   7 11.0730 17.5172   1
  -9   0   7 172.845 22.9636   1
   8  -1   6 110.112 40.0030  -2
  -8   0   7 110.112 40.0030   1
  -7   0   7 449.788 15.6754   1
   6  -1   7 143.569 17.8702  -2
  -6   0   7 143.569 17.8702   1
  -5   0   7 665.448 16.0736   1
  -4   0   7 0.75314 2.97597   1
  -3   0   7 818.902 17.3328   1
  -2   0   7 111.849 5.84082   1
   1   0   7 887.998 22.9786  -2
  -1   0   7 887.998 22.9786   1
   0   0   7 504.758 12.4214  -2
   0   0   7 504.758 12.4214   1
  -1   0   7 954.097 20.5088  -2
   1   0   7 954.097 20.5088   1
   2   0   7 213.840 7.46381   1
   3   0   7 230.820 9.52486   1
   4   0   7 115.693 7.46431   1
  -5   1   7 242.630 26.4542  -2
   5   0   7 242.630 26.4542   1
  -6   1   7 605.740 33.8846  -2
   6   0   7 605.740 33.8846   1
  -7   1   7 95.2422 45.5571  -2
   7   0   7 95.2422 45.5571   1
  -8   1   8 256.437 61.3723  -2
   8   0   7 256.437 61.3723   1
   9   0   7 -21.981 16.0122   1
  10   0   7 -112.91 348.950   1
 -10   1   7 44.3565 24.8964   1
  -9   1   7 84.9050 19.3839   1
  -8   1   7 54.5304 15.4734   1
  -7   1   7 111.934 10.3194   1
   6   0   7 559.601 39.3145  -2
  -6   1   7 559.601 39.3145   1
  -5   1   7 258.023 10.8047   1
  -4   1   7 231.323 8.94538   1
  -3   1   7 160.955 8.61223   1
   2   1   7 735.143 42.7827  -2
  -2   1   7 735.143 42.7827   1
   1   1   7 19.9474 5.56289  -2
  -1   1   7 19.9474 5.56289   1
   0   1   7 2245.60 46.2498  -2
   0   1   7 2245.60 46.2498   1
  -1   1   7 17.2149 4.74369  -2
   1   1   7 17.2149 4.74369   1
   2   1   7 691.193 16.0184   1
   3   1   7 45.4025 3.97558   1
   4   1   7 621.484 13.8171   1
  -5   2   7 7.67548 18.5585  -2
   5   1   7 7.67548 18.5585   1
  -6   2   7 672.010 36.1160  -2
   6   1   7 672.010 36.1160   1
  -7   2   7 151.657 49.6704  -2
   7   1   7 151.657 49.6704   1
   8   1   7 83.1808 49.5216   1
   9   1   7 22.8311 400.529   1
  10   1   7 -27.161 390.151   1
 -10   2   7 95.6660 29.6123   1
  -9   2   7 62.6482 23.7989   1
   8   1   6 211.209 27.1789  -2
  -8   2   7 211.209 27.1789   1
  -7   2   7 0.85843 6.11768   1
  -6   2   7 390.566 19.0961   1
  -5   2   7 2.17220 4.35509   1
  -4   2   7 781.560 20.0594   1
  -3   2   7 61.1469 6.65470   1
   2   2   7 1696.85 76.2750  -2
  -2   2   7 1696.85 76.2750   1
   1   2   7 294.961 17.0329  -2
  -1   2   7 294.961 17.0329   1
   0   2   7 1871.52 47.5286  -2
   0   2   7 1871.52 47.5286   1
  -1   2   7 275.091 17.6082  -2
   1   2   7 275.091 17.6082   1
   2   2   7 847.848 23.8361   1
   3   2   7 5.44087 1.61953   1
   4   2   7 678.684 16.5251   1
  -5   3   7 205.868 43.9181  -2
   5   2   7 205.868 43.9181   1
  -6   3   7 529.213 32.3186  -2
   6   2   7 529.213 32.3186   1
  -7   3   7 332.013 63.0344  -2
   7   2   7 332.013 63.0344   1
   8   2   7 76.1105 36.9672   1
   9   2   7 12.9713 355.424   1
  10   2   7 68.9365 398.051   1
 -10   3   7 157.275 36.3565   1
  -9   3   7 9.91261 17.2074   1
  -8   3   7 267.491 20.6388   1
  -7   3   7 5.87146 11.5648   1
  -6   3   7 231.028 17.5984   1
  -5   3   7 17.0963 5.74832   1
  -4   3   7 528.650 16.8783   1
  -3   3   7 65.0527 7.98287   1
   2   3   7 1005.05 55.4319  -2
  -2   3   7 1005.05 55.4319   1
   1   3   7 260.234 17.3810  -2
  -1   3   7 260.234 17.3810   1
   0   3   7 271.961 12.0813  -2
   0   3   7 271.961 12.0813   1
  -1   3   7 227.236 22.6318  -2
   1   3   7 227.236 22.6318   1
  -2   3   7 986.444 77.4499  -2
   2   3   7 986.444 77.4499   1
   3   3   7 158.799 10.1515   1
   4   3   7 79.8053 8.22666   1
  -5   4   7 248.705 47.4629  -2
   5   3   7 248.705 47.4629   1
  -6   4   7 173.760 23.5803  -2
   6   3   7 173.760 23.5803   1
   7   3   7 3.06392 308.866   1
   8   3   7 -76.467 316.602   1
   9   3   7 52.6448 399.975   1
 -10   4   7 93.0396 30.4467   1
   9   3   6 34.0020 22.1034  -2
  -9   4   7 34.0020 22.1034   1
  -8   4   7 85.7416 25.2093   1
  -7   4   7 67.1652 18.2256   1
  -6   4   7 147.004 15.2332   1
  -5   4   7 66.8682 10.4356   1
  -4   4   7 100.696 10.7641   1
  -3   4   7 186.270 12.3809   1
   2   4   7 85.8840 28.4755  -2
  -2   4   7 85.8840 28.4755   1
   1   4   7 643.897 25.8864  -2
  -1   4   7 643.897 25.8864   1
   0   4   7 168.097 9.48855  -2
   0   4   7 168.097 9.48855   1
  -1   4   7 580.487 33.5901  -2
   1   4   7 580.487 33.5901   1
  -2   4   7 64.4491 20.7114  -2
   2   4   7 64.4491 20.7114   1
   3   4   7 211.853 12.1815   1
  -4   5   7 59.5401 40.9661  -2
   4   4   7 59.5401 40.9661   1
  -5   5   7 421.778 66.7533  -2
   5   4   7 421.778 66.7533   1
  -6   5   7 -3.3729 19.6155  -2
   6   4   7 -3.3729 19.6155   1
   7   4   7 191.276 38.3940   1
   8   4   7 -117.02 229.098   1
   9   4   7 263.763 489.032   1
   9   4   6 42.1711 24.0679  -2
  -9   5   7 42.1711 24.0679   1
  -8   5   7 13.2798 16.5351   1
  -7   5   7 133.342 22.7872   1
  -6   5   7 31.9069 12.8802   1
  -5   5   7 131.158 14.3183   1
  -4   5   7 44.0036 9.42048   1
  -3   5   7 243.074 14.4194   1
   2   5   7 -18.577 27.1180  -2
  -2   5   7 -18.577 27.1180   1
   1   5   7 560.825 24.5133  -2
  -1   5   7 560.825 24.5133   1
   0   5   7 3.50889 4.22601  -2
   0   5   7 3.50889 4.22601   1
  -1   5   7 547.180 36.0546  -2
   1   5   7 547.180 36.0546   1
  -2   5   7 3.54324 19.8659  -2
   2   5   7 3.54324 19.8659   1
   3   5   7 131.721 17.3080   1
  -4   6   7 30.4692 190.960  -2
   4   5   7 30.4692 190.960   1
  -5   6   7 233.138 31.5396  -2
   5   5   7 233.138 31.5396   1
  -6   6   7 17.1213 21.1069  -2
   6   5   7 17.1213 21.1069   1
   7   5   7 29.9696 364.029   1
   8   5   7 118.066 422.948   1
   9   5   7 2.36589 389.278   1
   9   5   6 70.3942 26.7187  -2
  -9   6   7 70.3942 26.7187   1
  -8   6   7 1.82633 15.1167   1
  -7   6   7 149.470 30.4544   1
  -6   6   7 5.87563 14.6194   1
  -5   6   7 163.235 24.1111   1
  -4   6   7 -1.8438 9.49591   1
  -3   6   7 210.732 17.2275   1
   2   6   7 26.6146 29.1590  -2
  -2   6   7 26.6146 29.1590   1
   1   6   7 456.902 35.8459  -2
  -1   6   7 456.902 35.8459   1
   0   6   7 98.4851 12.1872  -2
   0   6   7 98.4851 12.1872   1
  -1   6   7 406.779 33.3812  -2
   1   6   7 406.779 33.3812   1
  -2   6   7 69.0742 24.2001  -2
   2   6   7 69.0742 24.2001   1
   3   6   7 98.3464 15.6843   1
  -4   7   7 100.176 29.3946  -2
   4   6   7 100.176 29.3946   1
  -5   7   7 127.031 35.3972  -2
   5   6   7 127.031 35.3972   1
  -6   7   7 11.2348 31.1755  -2
   6   6   7 11.2348 31.1755   1
   7   6   7 102.420 369.679   1
   8   6   7 4.34656 409.169   1
  -8   7   7 -7.1496 13.7964   1
  -7   7   7 96.9852 26.7423   1
  -6   7   7 11.4822 17.1899   1
  -5   7   7 40.9041 32.0286   1
  -4   7   7 44.0432 18.4855   1
  -3   7   7 136.562 19.8858   1
   2   7   7 194.683 40.5378  -2
  -2   7   7 194.683 40.5378   1
   1   7   7 123.908 27.3669  -2
  -1   7   7 123.908 27.3669   1
   0   7   7 187.663 21.3638  -2
   0   7   7 187.663 21.3638   1
  -1   7   7 89.9186 26.2152  -2
   1   7   7 89.9186 26.2152   1
  -2   7   7 140.399 30.3995  -2
   2   7   7 140.399 30.3995   1
   3   7   7 1.35706 10.4023   1
  -4   8   7 222.473 44.1528  -2
   4   7   7 222.473 44.1528   1
  -5   8   7 -58.408 187.072  -2
   5   7   7 -58.408 187.072   1
  -6   8   7 295.174 332.634  -2
   6   7   7 295.174 332.634   1
   7   7   7 -68.288 384.731   1
  -8   8   7 47.6638 24.7326   1
  -7   8   7 30.6085 19.3436   1
  -6   8   7 32.9450 19.0568   1
   4   7   7 272.231 53.2458  -2
  -4   8   7 272.231 53.2458   1
  -3   8   7 0.18652 11.2422   1
   2   8   7 405.469 52.2520  -2
  -2   8   7 405.469 52.2520   1
   1   8   7 -12.942 29.4967  -2
  -1   8   7 -12.942 29.4967   1
   0   8   7 355.826 26.7232  -2
   0   8   7 355.826 26.7232   1
  -1   8   7 -8.8506 24.2839  -2
   1   8   7 -8.8506 24.2839   1
  -2   8   7 452.732 43.0270  -2
   2   8   7 452.732 43.0270   1
   3   8   7 22.8825 21.8159   1
  -4   9   7 353.421 307.865  -2
   4   8   7 353.421 307.865   1
  -5   9   7 -114.33 226.423  -2
   5   8   7 -114.33 226.423   1
  -6   9   7 411.053 339.599  -2
   6   8   7 411.053 339.599   1
  -7   9   7 2.07196 17.4271   1
  -3   9   7 13.3509 23.9871   1
   0   9   7 256.904 57.4484  -2
   0   9   7 256.904 57.4484   1
  -1   9   7 11.6266 57.4074  -2
   1   9   7 11.6266 57.4074   1
   3   9   7 -65.916 311.338   1
  -4  10   7 267.132 347.605  -2
   4   9   7 267.132 347.605   1
  -5  10   7 41.0390 302.647  -2
   5   9   7 41.0390 302.647   1
   4  10   7 41.4370 369.752   1
   1 -12   8 33.1917 37.9827  -2
  -1 -12   8 33.1917 37.9827   1
   0 -12   8 354.625 30.2785  -2
   0 -12   8 354.625 30.2785   1
  -1 -12   8 15.4246 18.0230  -2
   1 -12   8 15.4246 18.0230   1
   2 -12   8 261.915 41.6200   1
   3 -12   8 15.1481 11.7189   1
  -4 -11   8 257.380 31.6052   1
  -3 -11   8 -0.7213 9.47522   1
  -2 -11   8 339.553 28.2867   1
   1 -11   8 5.95874 22.2720  -2
  -1 -11   8 5.95874 22.2720   1
   0 -11   8 366.068 21.2907  -2
   0 -11   8 366.068 21.2907   1
  -1 -11   8 3.11266 19.5830  -2
   1 -11   8 3.11266 19.5830   1
   2 -11   8 363.043 24.6119   1
   3 -11   8 9.69273 9.99793   1
  -4 -10   8 408.668 53.8963  -2
   4 -11   8 408.668 53.8963   1
  -5 -10   8 48.5189 33.7153  -2
   5 -11   8 48.5189 33.7153   1
  -8 -10   8 19.9130 480.574   1
  -5 -10   8 17.0997 13.6655   1
   4 -11   8 263.092 54.0497  -2
  -4 -10   8 263.092 54.0497   1
  -3 -10   8 23.9368 10.0404   1
  -2 -10   8 236.953 23.1848   1
   1 -10   8 108.058 16.7115  -2
  -1 -10   8 108.058 16.7115   1
   0 -10   8 572.785 24.3338  -2
   0 -10   8 572.785 24.3338   1
  -1 -10   8 155.457 18.8905  -2
   1 -10   8 155.457 18.8905   1
   2 -10   8 234.278 17.9434   1
   3 -10   8 190.305 17.0280   1
  -4  -9   8 115.333 27.6094  -2
   4 -10   8 115.333 27.6094   1
  -5  -9   8 225.599 24.4258  -2
   5 -10   8 225.599 24.4258   1
   6 -10   8 91.7190 26.2026   1
  -8  -9   8 -45.779 439.342   1
   6 -10   8 111.389 47.8532  -2
  -6  -9   8 111.389 47.8532   1
   5 -10   8 178.596 20.5188  -2
  -5  -9   8 178.596 20.5188   1
  -4  -9   8 79.2266 12.3741   1
  -3  -9   8 210.048 17.4408   1
  -2  -9   8 89.3594 12.8406   1
   1  -9   8 709.576 29.1543  -2
  -1  -9   8 709.576 29.1543   1
   0  -9   8 161.539 13.5418  -2
   0  -9   8 161.539 13.5418   1
  -1  -9   8 781.100 38.6561  -2
   1  -9   8 781.100 38.6561   1
   2  -9   8 19.4666 6.12429   1
   3  -9   8 297.385 16.9988   1
   4  -9   8 -7.6314 6.36098   1
  -5  -8   8 570.132 31.7242  -2
   5  -9   8 570.132 31.7242   1
  -6  -8   8 35.8047 33.6655  -2
   6  -9   8 35.8047 33.6655   1
   7  -9   8 370.155 47.5608   1
   9  -9   8 116.757 33.4810   1
  -9  -8   8 297.882 397.300   1
  -8  -8   8 59.7944 396.788   1
  -7  -8   8 150.781 32.6871   1
   6  -9   8 33.4561 20.6832  -2
  -6  -8   8 33.4561 20.6832   1
   5  -9   8 564.901 27.5130  -2
  -5  -8   8 564.901 27.5130   1
  -4  -8   8 35.6370 9.12611   1
  -3  -8   8 450.840 22.4498   1
  -2  -8   8 5.97964 5.59313   1
   1  -8   8 1191.54 36.8228  -2
  -1  -8   8 1191.54 36.8228   1
   0  -8   8 44.9726 8.76974  -2
   0  -8   8 44.9726 8.76974   1
  -1  -8   8 1224.53 43.2310  -2
   1  -8   8 1224.53 43.2310   1
   2  -8   8 0.97089 4.46999   1
   3  -8   8 476.863 18.6350   1
   4  -8   8 21.2171 8.17153   1
  -5  -7   8 749.537 33.0156  -2
   5  -8   8 749.537 33.0156   1
  -6  -7   8 -14.157 26.6543  -2
   6  -8   8 -14.157 26.6543   1
   7  -8   8 353.050 44.8924   1
   8  -8   8 26.6045 19.1377   1
   9  -8   8 86.8945 27.2521   1
  -9  -7   8 675.698 475.515   1
  -8  -7   8 439.117 396.034   1
  -7  -7   8 287.629 41.2611   1
   6  -8   8 17.3723 17.6676  -2
  -6  -7   8 17.3723 17.6676   1
   5  -8   8 756.254 30.1354  -2
  -5  -7   8 756.254 30.1354   1
  -4  -7   8 2.40399 5.48301   1
  -3  -7   8 359.746 16.2191   1
  -2  -7   8 0.39342 4.24718   1
   1  -7   8 1304.44 38.7883  -2
  -1  -7   8 1304.44 38.7883   1
   0  -7   8 47.6154 5.92759  -2
   0  -7   8 47.6154 5.92759   1
  -1  -7   8 1346.69 36.7711  -2
   1  -7   8 1346.69 36.7711   1
   2  -7   8 22.0693 5.49858   1
   3  -7   8 266.371 13.2165   1
   4  -7   8 103.710 9.35853   1
  -5  -6   8 569.265 27.1301  -2
   5  -7   8 569.265 27.1301   1
  -6  -6   8 119.230 34.7840  -2
   6  -7   8 119.230 34.7840   1
  -7  -6   9 492.254 51.3687  -2
   7  -7   8 492.254 51.3687   1
   8  -7   8 98.9436 25.8749   1
   9  -7   8 50.7071 21.7629   1
  10  -7   8 71.6494 24.6535   1
 -10  -6   8 7.77772 23.7876   1
  -9  -6   8 514.574 386.694   1
  -8  -6   8 104.881 355.305   1
  -7  -6   8 328.964 23.0402   1
   6  -7   8 84.4832 12.8078  -2
  -6  -6   8 84.4832 12.8078   1
   5  -7   8 608.271 26.3804  -2
  -5  -6   8 608.271 26.3804   1
  -4  -6   8 30.0187 6.98243   1
  -3  -6   8 302.050 14.0307   1
  -2  -6   8 116.781 9.41713   1
   1  -6   8 795.887 34.3143  -2
  -1  -6   8 795.887 34.3143   1
   0  -6   8 378.536 11.9135  -2
   0  -6   8 378.536 11.9135   1
  -1  -6   8 772.589 27.8185  -2
   1  -6   8 772.589 27.8185   1
   2  -6   8 245.580 10.6389   1
   3  -6   8 104.195 9.14165   1
   4  -6   8 294.408 16.8875   1
  -5  -5   8 189.793 21.5720  -2
   5  -6   8 189.793 21.5720   1
  -6  -5   8 518.689 39.3239  -2
   6  -6   8 518.689 39.3239   1
   7  -6   8 148.002 27.7417   1
   8  -6   8 56.0519 26.2418   1
   9  -6   8 6.45796 14.6427   1
  10  -6   8 111.168 27.9030   1
 -10  -5   8 37.5809 26.3656   1
  -9  -5   8 114.313 32.6261   1
   8  -6   7 314.319 49.2010  -2
  -8  -5   8 314.319 49.2010   1
  -7  -5   8 225.040 23.9956   1
   6  -6   8 557.059 55.5252  -2
  -6  -5   8 557.059 55.5252   1
   5  -6   8 192.381 34.0642  -2
  -5  -5   8 192.381 34.0642   1
  -4  -5   8 233.216 16.2610   1
  -3  -5   8 180.733 10.4989   1
  -2  -5   8 816.140 20.1736   1
   1  -5   8 177.251 16.5303  -2
  -1  -5   8 177.251 16.5303   1
   0  -5   8 2075.68 36.9929  -2
   0  -5   8 2075.68 36.9929   1
  -1  -5   8 176.175 17.2845  -2
   1  -5   8 176.175 17.2845   1
   2  -5   8 962.785 21.2386   1
   3  -5   8 12.3261 3.63865   1
   4  -5   8 711.817 24.9336   1
  -5  -4   8 48.4206 21.9748  -2
   5  -5   8 48.4206 21.9748   1
  -6  -4   8 1032.13 42.1366  -2
   6  -5   8 1032.13 42.1366   1
  -7  -4   8 -33.019 51.6259  -2
   7  -5   8 -33.019 51.6259   1
  -8  -4   9 308.905 41.7721  -2
   8  -5   8 308.905 41.7721   1
   9  -5   8 118.464 340.274   1
  10  -5   8 139.043 30.9852   1
 -10  -4   8 124.025 34.8269   1
  -9  -4   8 19.8046 21.6240   1
   8  -5   7 602.739 62.3880  -2
  -8  -4   8 602.739 62.3880   1
  -7  -4   8 236.519 325.536   1
   6  -5   8 936.317 67.1378  -2
  -6  -4   8 936.317 67.1378   1
  -5  -4   8 79.6158 9.56576   1
  -4  -4   8 1169.54 24.2401   1
  -3  -4   8 35.3025 6.06380   1
  -2  -4   8 1681.28 36.2601   1
   1  -4   8 -1.7487 19.5465  -2
  -1  -4   8 -1.7487 19.5465   1
   0  -4   8 1771.60 32.5372  -2
   0  -4   8 1771.60 32.5372   1
  -1  -4   8 29.2820 8.65118  -2
   1  -4   8 29.2820 8.65118   1
   2  -4   8 1439.13 27.7851   1
   3  -4   8 6.60344 5.61336   1
   4  -4   8 1063.03 31.5394   1
  -5  -3   8 126.082 41.8930  -2
   5  -4   8 126.082 41.8930   1
  -6  -3   8 529.086 36.1797  -2
   6  -4   8 529.086 36.1797   1
  -7  -3   8 44.3656 49.2153  -2
   7  -4   8 44.3656 49.2153   1
  -8  -3   9 387.461 37.8140  -2
   8  -4   8 387.461 37.8140   1
   9  -4   8 -37.811 248.135   1
  10  -4   8 77.9357 24.5173   1
 -10  -3   8 217.137 33.8543   1
  -9  -3   8 6.37816 13.2545   1
   8  -4   7 379.592 51.7154  -2
  -8  -3   8 379.592 51.7154   1
  -7  -3   8 11.4663 8.43613   1
   6  -4   8 476.545 49.4403  -2
  -6  -3   8 476.545 49.4403   1
   5  -4   8 92.6326 18.1110  -2
  -5  -3   8 92.6326 18.1110   1
  -4  -3   8 1004.37 20.0402   1
  -3  -3   8 452.260 12.1113   1
  -2  -3   8 814.319 15.5001   1
   1  -3   8 410.547 17.3661  -2
  -1  -3   8 410.547 17.3661   1
   0  -3   8 1086.95 24.5348  -2
   0  -3   8 1086.95 24.5348   1
  -1  -3   8 442.234 45.4236  -2
   1  -3   8 442.234 45.4236   1
   2  -3   8 535.294 13.4700   1
   3  -3   8 1383.77 32.4538   1
   4  -3   8 454.610 15.3607   1
   5  -3   8 403.761 15.0508   1
  -6  -2   8 401.610 31.0317  -2
   6  -3   8 401.610 31.0317   1
  -7  -2   8 360.149 65.6018  -2
   7  -3   8 360.149 65.6018   1
  -8  -2   9 223.684 30.9450  -2
   8  -3   8 223.684 30.9450   1
   9  -3   8 64.7794 315.066   1
  10  -3   8 -7.6187 16.0890   1
 -10  -2   8 178.085 38.1230   1
  -9  -2   8 90.3263 26.6891   1
   8  -3   7 258.405 44.3594  -2
  -8  -2   8 258.405 44.3594   1
  -7  -2   8 54.7553 7.90936   1
   6  -3   8 449.761 26.0270  -2
  -6  -2   8 449.761 26.0270   1
  -5  -2   8 409.883 17.5979   1
  -4  -2   8 299.634 9.97378   1
  -3  -2   8 1142.04 18.8018   1
  -2  -2   8 712.833 13.2826   1
   1  -2   8 1515.96 41.3795  -2
  -1  -2   8 1515.96 41.3795   1
   0  -2   8 913.799 20.3792  -2
   0  -2   8 913.799 20.3792   1
  -1  -2   8 1323.62 81.0988  -2
   1  -2   8 1323.62 81.0988   1
   2  -2   8 263.208 8.95686   1
   3  -2   8 1470.74 29.9297   1
   4  -2   8 38.1001 5.85458   1
   5  -2   8 708.464 19.7850   1
  -6  -1   8 221.817 21.1417  -2
   6  -2   8 221.817 21.1417   1
   7  -2   8 -64.625 233.886   1
  -8  -1   9 157.046 26.2327  -2
   8  -2   8 157.046 26.2327   1
   9  -2   8 78.0415 330.844   1
  10  -2   8 26.9078 344.464   1
 -10  -1   8 77.6525 27.9437   1
  -9  -1   8 209.120 32.5437   1
   8  -2   7 119.342 34.5768  -2
  -8  -1   8 119.342 34.5768   1
   7  -2   8 664.195 41.5757  -2
   7  -2   7 664.195 41.5757  -2
  -7  -1   8 664.195 41.5757   1
   6  -2   8 282.823 22.3876  -2
  -6  -1   8 282.823 22.3876   1
  -5  -1   8 365.624 17.1549   1
  -4  -1   8 49.4370 5.36944   1
  -3  -1   8 1061.92 20.9403   1
  -2  -1   8 7.64499 3.33916   1
   1  -1   8 1166.79 34.1130  -2
  -1  -1   8 1166.79 34.1130   1
   0  -1   8 200.956 10.5602  -2
   0  -1   8 200.956 10.5602   1
  -1  -1   8 1187.02 46.9379  -2
   1  -1   8 1187.02 46.9379   1
   2  -1   8 0.28656 2.18462   1
   3  -1   8 733.684 24.4848   1
   4  -1   8 59.9323 6.26705   1
  -5   0   8 868.110 50.4044  -2
   5  -1   8 868.110 50.4044   1
  -6   0   8 17.6473 15.3696  -2
   6  -1   8 17.6473 15.3696   1
  -7   0   8 497.803 68.6244  -2
   7  -1   8 497.803 68.6244   1
  -8   0   9 65.7733 24.9417  -2
   8  -1   8 65.7733 24.9417   1
   9  -1   8 -28.920 311.912   1
  10  -1   8 36.5277 377.586   1
 -10   0   8 42.0783 22.3553   1
  -9   0   8 203.345 32.0535   1
   8  -1   7 -12.787 41.5190  -2
  -8   0   8 -12.787 41.5190   1
   7  -1   7 540.600 37.4689  -2
  -7   0   8 540.600 37.4689   1
   6  -1   8 32.1355 15.0612  -2
  -6   0   8 32.1355 15.0612   1
  -5   0   8 640.268 18.1824   1
  -4   0   8 13.3196 4.08806   1
  -3   0   8 807.859 19.7267   1
  -2   0   8 48.9375 4.86381   1
   1   0   8 1136.44 28.5188  -2
  -1   0   8 1136.44 28.5188   1
   0   0   8 51.4512 5.68146  -2
   0   0   8 51.4512 5.68146   1
  -1   0   8 1230.07 26.8873  -2
   1   0   8 1230.07 26.8873   1
   2   0   8 178.656 7.47584   1
   3   0   8 424.905 12.9099   1
   4   0   8 139.145 11.5108   1
  -5   1   8 557.558 33.9281  -2
   5   0   8 557.558 33.9281   1
  -6   1   8 189.356 23.4121  -2
   6   0   8 189.356 23.4121   1
  -7   1   8 230.772 57.2142  -2
   7   0   8 230.772 57.2142   1
   8   0   8 -15.513 28.7036   1
   9   0   8 -47.399 364.479   1
  10   0   8 44.1558 385.537   1
 -10   1   8 -5.9987 14.2494   1
  -9   1   8 129.354 30.3047   1
  -8   1   8 12.3903 8.67465   1
   7   0   8 300.838 43.6123  -2
  -7   1   8 300.838 43.6123   1
   6   0   8 132.944 20.5651  -2
  -6   1   8 132.944 20.5651   1
  -5   1   8 431.945 14.0738   1
  -4   1   8 187.709 9.12329   1
  -3   1   8 441.247 14.3737   1
   2   1   8 779.066 48.3967  -2
  -2   1   8 779.066 48.3967   1
   1   1   8 433.133 16.1179  -2
  -1   1   8 433.133 16.1179   1
   0   1   8 757.585 22.1815  -2
   0   1   8 757.585 22.1815   1
  -1   1   8 457.963 16.8833  -2
   1   1   8 457.963 16.8833   1
   2   1   8 798.091 16.6008   1
   3   1   8 399.039 14.0271   1
   4   1   8 411.340 20.5435   1
  -5   2   8 295.265 26.5070  -2
   5   1   8 295.265 26.5070   1
  -6   2   8 608.136 32.4538  -2
   6   1   8 608.136 32.4538   1
  -7   2   8 160.157 55.9603  -2
   7   1   8 160.157 55.9603   1
   8   1   8 236.010 58.1549   1
   9   1   8 -92.036 332.086   1
  10   1   8 307.486 467.711   1
 -10   2   8 108.080 30.9598   1
  -9   2   8 148.420 33.3801   1
   8   1   7 355.273 37.0730  -2
  -8   2   8 355.273 37.0730   1
  -7   2   8 145.152 14.3424   1
  -6   2   8 426.712 18.3489   1
  -5   2   8 306.908 13.3112   1
  -4   2   8 720.431 18.2808   1
  -3   2   8 318.840 11.0754   1
   2   2   8 1445.61 49.3164  -2
  -2   2   8 1445.61 49.3164   1
   1   2   8 606.623 22.4371  -2
  -1   2   8 606.623 22.4371   1
   0   2   8 2061.86 42.1027  -2
   0   2   8 2061.86 42.1027   1
  -1   2   8 551.921 22.7391  -2
   1   2   8 551.921 22.7391   1
   2   2   8 824.092 27.4063   1
   3   2   8 118.404 10.2833   1
   4   2   8 644.709 18.8486   1
  -5   3   8 139.822 40.7871  -2
   5   2   8 139.822 40.7871   1
  -6   3   8 631.843 33.8675  -2
   6   2   8 631.843 33.8675   1
  -7   3   8 147.624 57.7954  -2
   7   2   8 147.624 57.7954   1
   8   2   8 28.0433 312.832   1
   9   2   8 -54.002 326.884   1
 -10   3   8 103.912 29.5862   1
  -9   3   8 88.4575 26.9660   1
   8   2   7 340.911 41.5333  -2
  -8   3   8 340.911 41.5333   1
  -7   3   8 51.1501 16.0950   1
  -6   3   8 333.707 17.0267   1
  -5   3   8 69.6219 9.44896   1
  -4   3   8 459.074 16.5394   1
  -3   3   8 199.297 9.34539   1
   2   3   8 1064.28 41.8233  -2
  -2   3   8 1064.28 41.8233   1
   1   3   8 8.61490 10.4209  -2
  -1   3   8 8.61490 10.4209   1
   0   3   8 766.225 22.2336  -2
   0   3   8 766.225 22.2336   1
  -1   3   8 -0.5961 12.4794  -2
   1   3   8 -0.5961 12.4794   1
  -2   3   8 997.905 47.9063  -2
   2   3   8 997.905 47.9063   1
   3   3   8 9.64606 4.12977   1
   4   3   8 313.153 17.1915   1
  -5   4   8 118.765 30.9909  -2
   5   3   8 118.765 30.9909   1
  -6   4   8 378.622 28.2875  -2
   6   3   8 378.622 28.2875   1
  -7   4   8 59.6817 51.8122  -2
   7   3   8 59.6817 51.8122   1
   8   3   8 67.9201 366.806   1
   9   3   8 18.5034 419.135   1
   9   3   7 23.6200 22.3373  -2
  -9   4   8 23.6200 22.3373   1
  -8   4   8 125.207 28.9019   1
  -7   4   8 -3.1651 13.0912   1
  -6   4   8 207.934 20.3725   1
  -5   4   8 0.80678 5.45571   1
  -4   4   8 409.308 16.2046   1
  -3   4   8 76.8888 8.52353   1
   2   4   8 680.992 52.4773  -2
  -2   4   8 680.992 52.4773   1
   1   4   8 515.431 26.3617  -2
  -1   4   8 515.431 26.3617   1
   0   4   8 407.178 20.3849  -2
   0   4   8 407.178 20.3849   1
  -1   4   8 532.301 34.4370  -2
   1   4   8 532.301 34.4370   1
  -2   4   8 669.327 41.9185  -2
   2   4   8 669.327 41.9185   1
   3   4   8 187.338 12.1286   1
  -4   5   8 430.204 66.9493  -2
   4   4   8 430.204 66.9493   1
  -5   5   8 398.931 46.2931  -2
   5   4   8 398.931 46.2931   1
  -6   5   8 142.654 23.6036  -2
   6   4   8 142.654 23.6036   1
   7   4   8 149.804 408.093   1
   8   4   8 -253.68 250.754   1
   9   4   8 262.649 522.690   1
   9   4   7 36.4058 23.4212  -2
  -9   5   8 36.4058 23.4212   1
  -8   5   8 96.9432 26.9200   1
  -7   5   8 82.8464 23.6399   1
  -6   5   8 118.989 19.3700   1
  -5   5   8 106.897 15.2875   1
  -4   5   8 275.580 16.8860   1
  -3   5   8 229.922 14.8424   1
   2   5   8 201.317 37.0546  -2
  -2   5   8 201.317 37.0546   1
   1   5   8 530.090 37.8610  -2
  -1   5   8 530.090 37.8610   1
   0   5   8 87.6296 14.1937  -2
   0   5   8 87.6296 14.1937   1
  -1   5   8 548.653 38.5943  -2
   1   5   8 548.653 38.5943   1
  -2   5   8 195.364 28.6098  -2
   2   5   8 195.364 28.6098   1
   3   5   8 236.058 16.4228   1
   4   5   8 38.6277 16.0432   1
  -5   6   8 236.233 64.0266  -2
   5   5   8 236.233 64.0266   1
  -6   6   8 255.083 260.368  -2
   6   5   8 255.083 260.368   1
   7   5   8 160.159 413.948   1
   8   5   8 -79.250 350.849   1
  -8   6   8 53.7702 22.2198   1
  -7   6   8 79.1024 24.0981   1
  -6   6   8 27.9312 17.0420   1
  -5   6   8 133.058 21.0232   1
  -4   6   8 25.9207 16.6509   1
  -3   6   8 298.425 23.5257   1
   2   6   8 -3.5470 30.4772  -2
  -2   6   8 -3.5470 30.4772   1
   1   6   8 402.560 36.9297  -2
  -1   6   8 402.560 36.9297   1
   0   6   8 -10.738 8.76010  -2
   0   6   8 -10.738 8.76010   1
  -1   6   8 268.205 31.8442  -2
   1   6   8 268.205 31.8442   1
  -2   6   8 -9.7928 23.9395  -2
   2   6   8 -9.7928 23.9395   1
   3   6   8 208.513 21.9257   1
  -4   7   8 -19.068 25.3431  -2
   4   6   8 -19.068 25.3431   1
  -5   7   8 -75.199 171.361  -2
   5   6   8 -75.199 171.361   1
  -6   7   8 -125.22 187.377  -2
   6   6   8 -125.22 187.377   1
   7   6   8 -7.2971 373.528   1
   8   6   8 -68.647 381.626   1
  -8   7   8 12.1448 18.6501   1
  -7   7   8 89.3823 26.9923   1
  -6   7   8 12.4897 15.9343   1
  -4   7   8 -3.6612 18.4423   1
  -3   7   8 115.252 18.3333   1
   2   7   8 66.0298 35.2845  -2
  -2   7   8 66.0298 35.2845   1
   1   7   8 293.298 35.9254  -2
  -1   7   8 293.298 35.9254   1
   0   7   8 14.3677 22.5765  -2
   0   7   8 14.3677 22.5765   1
  -1   7   8 304.088 36.0567  -2
   1   7   8 304.088 36.0567   1
  -2   7   8 15.9004 27.1477  -2
   2   7   8 15.9004 27.1477   1
   3   7   8 119.817 15.5602   1
  -4   8   8 -81.939 213.656  -2
   4   7   8 -81.939 213.656   1
  -5   8   8 191.833 244.442  -2
   5   7   8 191.833 244.442   1
  -6   8   8 41.9497 267.437  -2
   6   7   8 41.9497 267.437   1
  -7   8   8 26.6944 345.589  -2
   7   7   8 26.6944 345.589   1
  -7   8   8 53.2839 23.1553   1
  -6   8   8 -0.0777 15.6227   1
   4   7   8 94.1610 48.6481  -2
  -4   8   8 94.1610 48.6481   1
  -3   8   8 119.223 34.6248   1
   2   8   8 174.833 44.6150  -2
  -2   8   8 174.833 44.6150   1
   1   8   8 62.6739 31.9931  -2
  -1   8   8 62.6739 31.9931   1
   0   8   8 115.453 25.5375  -2
   0   8   8 115.453 25.5375   1
  -1   8   8 148.416 60.3848  -2
   1   8   8 148.416 60.3848   1
   2   8   8 220.750 353.593   1
   3   8   8 148.227 336.990   1
  -4   9   8 142.787 313.649  -2
   4   8   8 142.787 313.649   1
  -5   9   8 -70.772 243.665  -2
   5   8   8 -70.772 243.665   1
  -6   9   8 44.7921 302.150  -2
   6   8   8 44.7921 302.150   1
  -6   9   8 28.3163 18.9480   1
   3   9   8 53.2631 323.217   1
  -4  10   8 359.524 358.782  -2
   4   9   8 359.524 358.782   1
  -5  10   8 63.9506 298.744  -2
   5   9   8 63.9506 298.744   1
   1 -12   9 102.791 40.4511  -2
  -1 -12   9 102.791 40.4511   1
   0 -12   9 83.2704 22.9580  -2
   0 -12   9 83.2704 22.9580   1
  -1 -12   9 86.2919 26.8411  -2
   1 -12   9 86.2919 26.8411   1
   2 -12   9 41.6322 12.6800   1
   3 -12   9 47.4782 17.6935   1
  -4 -11   9 115.930 25.8327   1
  -3 -11   9 164.946 21.4246   1
  -2 -11   9 153.463 20.7938   1
   1 -11   9 133.647 23.4150  -2
  -1 -11   9 133.647 23.4150   1
   0 -11   9 289.998 19.8111  -2
   0 -11   9 289.998 19.8111   1
  -1 -11   9 69.8440 18.5903  -2
   1 -11   9 69.8440 18.5903   1
   2 -11   9 209.276 19.3532   1
   3 -11   9 36.2735 14.2960   1
  -4 -10   9 234.708 32.6726  -2
   4 -11   9 234.708 32.6726   1
  -8 -10   9 164.656 379.972   1
  -5 -10   9 45.2282 17.4345   1
   4 -11   9 99.5954 47.3148  -2
  -4 -10   9 99.5954 47.3148   1
  -3 -10   9 33.6259 10.6483   1
  -2 -10   9 266.258 20.7002   1
   1 -10   9 -16.849 13.3921  -2
  -1 -10   9 -16.849 13.3921   1
   0 -10   9 214.558 16.7066  -2
   0 -10   9 214.558 16.7066   1
  -1 -10   9 -10.524 14.5639  -2
   1 -10   9 -10.524 14.5639   1
   2 -10   9 239.288 17.9284   1
   3 -10   9 10.7592 9.88445   1
  -4  -9   9 398.939 36.5299  -2
   4 -10   9 398.939 36.5299   1
  -5  -9   9 14.7146 19.4043  -2
   5 -10   9 14.7146 19.4043   1
   6 -10   9 98.0555 28.9117   1
  -8  -9   9 341.128 446.410   1
   6 -10   9 100.923 47.0510  -2
  -6  -9   9 100.923 47.0510   1
   5 -10   9 40.3145 17.8540  -2
  -5  -9   9 40.3145 17.8540   1
  -4  -9   9 330.396 21.2189   1
  -3  -9   9 51.4393 11.0188   1
  -2  -9   9 208.979 23.3098   1
   1  -9   9 268.210 18.8542  -2
  -1  -9   9 268.210 18.8542   1
   0  -9   9 834.128 28.2544  -2
   0  -9   9 834.128 28.2544   1
  -1  -9   9 260.025 20.2327  -2
   1  -9   9 260.025 20.2327   1
   2  -9   9 321.779 17.2438   1
   3  -9   9 175.397 13.0142   1
  -4  -8   9 364.783 32.9658  -2
   4  -9   9 364.783 32.9658   1
  -5  -8   9 270.238 22.9552  -2
   5  -9   9 270.238 22.9552   1
   6  -9   9 296.379 38.2939   1
   7  -9   9 186.741 36.7223   1
   8  -9   9 58.7292 24.5996   1
   9  -9   9 98.3188 29.1218   1
  -9  -8   9 -124.68 404.119   1
  -8  -8   9 496.392 413.509   1
  -7  -8   9 34.6609 21.7918   1
   6  -9   9 312.278 53.1122  -2
  -6  -8   9 312.278 53.1122   1
   5  -9   9 233.954 20.3400  -2
  -5  -8   9 233.954 20.3400   1
  -4  -8   9 288.590 19.3108   1
  -3  -8   9 182.257 15.8535   1
  -2  -8   9 314.901 16.6379   1
   1  -8   9 485.473 23.0256  -2
  -1  -8   9 485.473 23.0256   1
   0  -8   9 504.771 20.5352  -2
   0  -8   9 504.771 20.5352   1
  -1  -8   9 535.326 29.4281  -2
   1  -8   9 535.326 29.4281   1
   2  -8   9 144.531 10.1787   1
   3  -8   9 214.049 12.9831   1
   4  -8   9 67.4194 11.3722   1
  -5  -7   9 475.909 27.6551  -2
   5  -8   9 475.909 27.6551   1
  -6  -7   9 96.5518 34.2099  -2
   6  -8   9 96.5518 34.2099   1
  -7  -7   9 513.935 54.4606  -2
   7  -8   9 513.935 54.4606   1
   8  -8   9 8.47121 16.1315   1
   9  -8   9 99.8179 29.4557   1
  -9  -7   9 506.211 459.805   1
  -8  -7   9 105.179 389.956   1
  -7  -7   9 123.811 30.8222   1
   6  -8   9 120.104 24.4858  -2
  -6  -7   9 120.104 24.4858   1
   5  -8   9 450.768 24.4273  -2
  -5  -7   9 450.768 24.4273   1
  -4  -7   9 29.2621 8.10694   1
  -3  -7   9 211.433 15.7746   1
  -2  -7   9 64.3091 8.63301   1
   1  -7   9 812.112 29.9495  -2
  -1  -7   9 812.112 29.9495   1
   0  -7   9 37.1512 7.93779  -2
   0  -7   9 37.1512 7.93779   1
  -1  -7   9 849.843 26.9357  -2
   1  -7   9 849.843 26.9357   1
   2  -7   9 -3.1743 3.40704   1
   3  -7   9 276.053 13.3059   1
   4  -7   9 20.1475 6.89918   1
  -5  -6   9 364.494 23.4019  -2
   5  -7   9 364.494 23.4019   1
  -6  -6   9 10.9090 30.2340  -2
   6  -7   9 10.9090 30.2340   1
   7  -7   9 314.407 24.9471   1
   8  -7   9 -46.528 19.3479   1
   9  -7   9 69.1768 22.6988   1
  -9  -6   9 58.1917 29.0231   1
  -8  -6   9 157.644 346.891   1
  -7  -6   9 202.578 19.8920   1
   6  -7   9 42.3081 12.6511  -2
  -6  -6   9 42.3081 12.6511   1
   5  -7   9 375.883 21.6120  -2
  -5  -6   9 375.883 21.6120   1
  -4  -6   9 -2.9352 4.48938   1
  -3  -6   9 146.860 10.9075   1
  -2  -6   9 16.1962 4.79117   1
   1  -6   9 741.268 33.8707  -2
  -1  -6   9 741.268 33.8707   1
   0  -6   9 95.6254 5.61130  -2
   0  -6   9 95.6254 5.61130   1
  -1  -6   9 749.683 27.3006  -2
   1  -6   9 749.683 27.3006   1
   2  -6   9 102.679 8.00784   1
   3  -6   9 118.748 8.41575   1
   4  -6   9 99.7567 11.1437   1
  -5  -5   9 414.939 26.1324  -2
   5  -6   9 414.939 26.1324   1
  -6  -5   9 226.107 33.0064  -2
   6  -6   9 226.107 33.0064   1
   7  -6   9 159.359 23.5878   1
   8  -6   9 -64.054 253.168   1
   9  -6   9 -4.7857 21.5690   1
  10  -6   9 50.6499 20.4287   1
 -10  -5   9 -1.7052 21.6254   1
  -9  -5   9 3.40724 18.7153   1
  -8  -5   9 -19.100 20.3978   1
  -7  -5   9 257.951 23.6060   1
   6  -6   9 233.215 41.8341  -2
  -6  -5   9 233.215 41.8341   1
   5  -6   9 469.388 48.7967  -2
  -5  -5   9 469.388 48.7967   1
  -4  -5   9 -28.161 18.9093   1
  -3  -5   9 93.8404 10.7490   1
  -2  -5   9 344.392 17.0308   1
   1  -5   9 824.494 34.1880  -2
  -1  -5   9 824.494 34.1880   1
   0  -5   9 1024.63 19.7358  -2
   0  -5   9 1024.63 19.7358   1
  -1  -5   9 889.574 41.1816  -2
   1  -5   9 889.574 41.1816   1
   2  -5   9 506.579 16.4793   1
   3  -5   9 79.2408 7.04759   1
   4  -5   9 271.595 19.1654   1
  -5  -4   9 396.143 34.7533  -2
   5  -5   9 396.143 34.7533   1
  -6  -4   9 624.370 33.0691  -2
   6  -5   9 624.370 33.0691   1
  -7  -4   9 223.734 70.0358  -2
   7  -5   9 223.734 70.0358   1
   8  -5   9 -30.445 310.535   1
   9  -5   9 104.942 357.852   1
  10  -5   9 -18.705 351.128   1
 -10  -4   9 46.1026 27.7584   1
  -9  -4   9 124.651 32.2841   1
  -8  -4   9 45.8177 22.2221   1
  -7  -4   9 340.171 24.5073   1
   6  -5   9 579.256 55.1354  -2
  -6  -4   9 579.256 55.1354   1
   5  -5   9 446.235 26.3771  -2
  -5  -4   9 446.235 26.3771   1
  -4  -4   9 213.775 13.1287   1
  -3  -4   9 379.974 16.5441   1
  -2  -4   9 155.560 11.5287   1
   1  -4   9 482.686 19.5011  -2
  -1  -4   9 482.686 19.5011   1
   0  -4   9 1898.35 40.4923  -2
   0  -4   9 1898.35 40.4923   1
  -1  -4   9 416.168 22.1260  -2
   1  -4   9 416.168 22.1260   1
   2  -4   9 299.609 11.0181   1
   3  -4   9 163.513 11.7606   1
   4  -4   9 276.783 16.6628   1
  -5  -3   9 11.7223 19.3375  -2
   5  -4   9 11.7223 19.3375   1
  -6  -3   9 489.396 37.9284  -2
   6  -4   9 489.396 37.9284   1
  -7  -3   9 18.1795 52.1568  -2
   7  -4   9 18.1795 52.1568   1
  -8  -3  10 134.531 34.5715  -2
   8  -4   9 134.531 34.5715   1
   9  -4   9 228.218 371.615   1
  10  -4   9 -26.974 366.919   1
 -10  -3   9 84.3758 30.4274   1
  -9  -3   9 105.650 30.5756   1
   8  -4   8 404.882 55.0877  -2
  -8  -3   9 404.882 55.0877   1
  -7  -3   9 65.1399 15.3685   1
   6  -4   9 431.488 49.5755  -2
  -6  -3   9 431.488 49.5755   1
  -5  -3   9 42.4675 7.19222   1
  -4  -3   9 468.118 15.7185   1
  -3  -3   9 13.2891 3.55286   1
  -2  -3   9 629.343 18.1807   1
   1  -3   9 20.8636 9.11994  -2
  -1  -3   9 20.8636 9.11994   1
   0  -3   9 688.468 19.3060  -2
   0  -3   9 688.468 19.3060   1
  -1  -3   9 49.6927 28.6653  -2
   1  -3   9 49.6927 28.6653   1
   2  -3   9 769.900 17.6510   1
   3  -3   9 55.7784 8.02600   1
   4  -3   9 601.311 18.3458   1
  -5  -2   9 107.499 20.6638  -2
   5  -3   9 107.499 20.6638   1
  -6  -2   9 600.161 39.4142  -2
   6  -3   9 600.161 39.4142   1
   7  -3   9 -97.181 261.042   1
  -8  -2  10 260.151 39.1241  -2
   8  -3   9 260.151 39.1241   1
   9  -3   9 199.444 377.899   1
  10  -3   9 123.003 410.856   1
 -10  -2   9 170.444 38.0978   1
  -9  -2   9 -3.6320 16.0440   1
   8  -3   8 373.549 52.2327  -2
  -8  -2   9 373.549 52.2327   1
  -7  -2   9 5.33415 5.49671   1
   6  -3   9 660.595 33.9311  -2
  -6  -2   9 660.595 33.9311   1
  -5  -2   9 33.3971 6.98943   1
  -4  -2   9 480.378 16.1821   1
  -3  -2   9 231.096 7.82177   1
  -2  -2   9 1067.50 20.9855   1
   1  -2   9 220.789 12.4385  -2
  -1  -2   9 220.789 12.4385   1
   0  -2   9 1594.51 37.8870  -2
   0  -2   9 1594.51 37.8870   1
  -1  -2   9 194.290 31.2977  -2
   1  -2   9 194.290 31.2977   1
   2  -2   9 602.536 15.3552   1
   3  -2   9 649.479 20.9734   1
   4  -2   9 333.293 17.0876   1
  -5  -1   9 275.334 24.8881  -2
   5  -2   9 275.334 24.8881   1
  -6  -1   9 518.490 30.6477  -2
   6  -2   9 518.490 30.6477   1
   7  -2   9 75.0841 294.773   1
  -8  -1  10 256.641 35.3421  -2
   8  -2   9 256.641 35.3421   1
   9  -2   9 313.134 431.415   1
  10  -2   9 -125.79 325.298   1
 -10  -1   9 100.273 31.0778   1
  -9  -1   9 100.821 27.8618   1
   8  -2   8 229.537 40.6066  -2
  -8  -1   9 229.537 40.6066   1
   7  -2   9 190.404 26.8831  -2
  -7  -1   9 190.404 26.8831   1
   6  -2   9 588.116 32.2465  -2
  -6  -1   9 588.116 32.2465   1
  -5  -1   9 146.797 10.8299   1
  -4  -1   9 271.801 11.8221   1
  -3  -1   9 580.203 17.4293   1
  -2  -1   9 231.454 9.56363   1
   1  -1   9 680.736 21.6872  -2
  -1  -1   9 680.736 21.6872   1
   0  -1   9 658.856 21.2631  -2
   0  -1   9 658.856 21.2631   1
  -1  -1   9 678.114 27.1485  -2
   1  -1   9 678.114 27.1485   1
   2  -1   9 59.1157 5.72475   1
   3  -1   9 717.909 25.3875   1
   4  -1   9 5.87078 6.18976   1
  -5   0   9 713.635 40.2682  -2
   5  -1   9 713.635 40.2682   1
  -6   0   9 82.6053 17.7078  -2
   6  -1   9 82.6053 17.7078   1
  -7   0   9 242.507 59.7311  -2
   7  -1   9 242.507 59.7311   1
  -8   0  10 119.728 28.7134  -2
   8  -1   9 119.728 28.7134   1
   9  -1   9 34.4676 350.968   1
  10  -1   9 -41.804 359.592   1
 -10   0   9 82.9419 29.0174   1
  -9   0   9 70.1962 25.8931   1
  -8   0   9 71.1797 21.9770   1
   7  -1   8 352.261 33.6716  -2
  -7   0   9 352.261 33.6716   1
   6  -1   9 138.077 21.0330  -2
  -6   0   9 138.077 21.0330   1
  -5   0   9 318.404 14.4069   1
  -4   0   9 15.8233 5.21573   1
  -3   0   9 555.258 16.4582   1
  -2   0   9 5.98612 3.55332   1
   1   0   9 997.989 27.2784  -2
  -1   0   9 997.989 27.2784   1
   0   0   9 44.2951 7.71652  -2
   0   0   9 44.2951 7.71652   1
  -1   0   9 1119.18 30.7194  -2
   1   0   9 1119.18 30.7194   1
   2   0   9 117.442 6.78712   1
   3   0   9 599.779 23.3035   1
   4   0   9 89.6865 10.9596   1
  -5   1   9 720.206 40.7097  -2
   5   0   9 720.206 40.7097   1
  -6   1   9 7.70944 16.7390  -2
   6   0   9 7.70944 16.7390   1
  -7   1   9 297.614 63.1075  -2
   7   0   9 297.614 63.1075   1
   8   0   9 72.4082 31.4915   1
   9   0   9 188.541 416.115   1
  10   0   9 9.99113 386.936   1
 -10   1   9 26.9791 19.5947   1
  -9   1   9 151.224 33.4231   1
   8   0   8 123.157 26.4768  -2
  -8   1   9 123.157 26.4768   1
   7   0   8 252.221 32.6272  -2
  -7   1   9 252.221 32.6272   1
   6   0   9 25.6137 17.6983  -2
  -6   1   9 25.6137 17.6983   1
   5   0   9 767.871 57.2140  -2
  -5   1   9 767.871 57.2140   1
  -4   1   9 66.0985 6.91686   1
  -3   1   9 657.367 18.4298   1
   2   1   9 119.463 26.1122  -2
  -2   1   9 119.463 26.1122   1
   1   1   9 1040.64 28.3616  -2
  -1   1   9 1040.64 28.3616   1
   0   1   9 194.850 12.1680  -2
   0   1   9 194.850 12.1680   1
  -1   1   9 1095.42 30.5837  -2
   1   1   9 1095.42 30.5837   1
   2   1   9 129.489 9.49686   1
   3   1   9 543.719 22.8623   1
   4   1   9 209.977 16.0773   1
  -5   2   9 529.082 35.3719  -2
   5   1   9 529.082 35.3719   1
  -6   2   9 83.8312 20.3246  -2
   6   1   9 83.8312 20.3246   1
  -7   2   9 323.019 72.1654  -2
   7   1   9 323.019 72.1654   1
   8   1   9 13.0807 35.9052   1
   9   1   9 221.995 419.247   1
 -10   2   9 4.98271 17.0893   1
  -9   2   9 132.685 31.1057   1
   8   1   8 227.717 36.5504  -2
  -8   2   9 227.717 36.5504   1
   7   1   8 220.387 33.9661  -2
  -7   2   9 220.387 33.9661   1
   6   1   9 71.0558 27.4515  -2
  -6   2   9 71.0558 27.4515   1
   5   1   9 631.438 52.2263  -2
  -5   2   9 631.438 52.2263   1
  -4   2   9 159.511 9.34739   1
  -3   2   9 356.228 12.0175   1
   2   2   9 281.385 31.0460  -2
  -2   2   9 281.385 31.0460   1
   1   2   9 697.990 22.9142  -2
  -1   2   9 697.990 22.9142   1
   0   2   9 35.1935 7.46716  -2
   0   2   9 35.1935 7.46716   1
  -1   2   9 663.085 25.7076  -2
   1   2   9 663.085 25.7076   1
  -2   2   9 349.573 56.3614  -2
   2   2   9 349.573 56.3614   1
   3   2   9 104.848 12.8595   1
   4   2   9 123.886 10.5238   1
  -5   3   9 225.969 37.6667  -2
   5   2   9 225.969 37.6667   1
  -6   3   9 219.300 23.5843  -2
   6   2   9 219.300 23.5843   1
  -7   3   9 137.670 64.0870  -2
   7   2   9 137.670 64.0870   1
   8   2   9 174.330 412.831   1
   9   2   9 -136.51 338.208   1
  -9   3   9 71.5835 26.0046   1
  -8   3   9 41.8838 20.0319   1
   7   2   9 279.410 46.6757  -2
  -7   3   9 279.410 46.6757   1
   6   2   9 255.994 38.3573  -2
  -6   3   9 255.994 38.3573   1
   5   2   9 310.477 37.9933  -2
  -5   3   9 310.477 37.9933   1
  -4   3   9 140.206 9.83179   1
  -3   3   9 116.043 7.90043   1
   2   3   9 459.934 27.8342  -2
  -2   3   9 459.934 27.8342   1
   1   3   9 132.978 13.2530  -2
  -1   3   9 132.978 13.2530   1
   0   3   9 568.729 16.8608  -2
   0   3   9 568.729 16.8608   1
  -1   3   9 119.912 14.5632  -2
   1   3   9 119.912 14.5632   1
  -2   3   9 483.762 36.0650  -2
   2   3   9 483.762 36.0650   1
   3   3   9 -17.224 4.65108   1
  -4   4   9 502.726 47.9650  -2
   4   3   9 502.726 47.9650   1
  -5   4   9 30.8511 18.7311  -2
   5   3   9 30.8511 18.7311   1
  -6   4   9 341.463 34.1752  -2
   6   3   9 341.463 34.1752   1
   7   3   9 25.8481 13.5243   1
   8   3   9 45.3703 357.957   1
   9   3   9 13.0313 427.418   1
   9   3   8 66.7424 29.4510  -2
  -9   4   9 66.7424 29.4510   1
  -8   4   9 67.3343 23.4345   1
  -7   4   9 -3.4623 13.6274   1
   6   3   9 452.042 47.5053  -2
  -6   4   9 452.042 47.5053   1
   5   3   9 87.4309 27.0392  -2
  -5   4   9 87.4309 27.0392   1
   4   3   9 633.709 50.7875  -2
  -4   4   9 633.709 50.7875   1
  -3   4   9 16.0725 5.34976   1
   2   4   9 763.511 37.1966  -2
  -2   4   9 763.511 37.1966   1
   1   4   9 37.7335 25.4498  -2
  -1   4   9 37.7335 25.4498   1
   0   4   9 769.724 30.2920  -2
   0   4   9 769.724 30.2920   1
  -1   4   9 40.6673 16.5542  -2
   1   4   9 40.6673 16.5542   1
  -2   4   9 758.065 45.9244  -2
   2   4   9 758.065 45.9244   1
   3   4   9 0.34644 5.25565   1
  -4   5   9 679.086 56.4240  -2
   4   4   9 679.086 56.4240   1
  -5   5   9 112.371 22.3160  -2
   5   4   9 112.371 22.3160   1
  -6   5   9 303.383 40.4748  -2
   6   4   9 303.383 40.4748   1
   7   4   9 105.158 386.496   1
   8   4   9 145.201 393.341   1
   9   4   8 28.7337 22.6134  -2
  -9   5   9 28.7337 22.6134   1
  -8   5   9 147.254 31.1383   1
  -7   5   9 18.9706 16.1470   1
  -6   5   9 151.249 22.1587   1
   5   4   9 179.173 30.9497  -2
  -5   5   9 179.173 30.9497   1
   4   4   9 960.886 62.5116  -2
  -4   5   9 960.886 62.5116   1
  -3   5   9 37.5653 7.98552   1
   2   5   9 672.100 58.1607  -2
  -2   5   9 672.100 58.1607   1
   1   5   9 202.988 36.0854  -2
  -1   5   9 202.988 36.0854   1
   0   5   9 563.723 27.1881  -2
   0   5   9 563.723 27.1881   1
  -1   5   9 208.757 30.4338  -2
   1   5   9 208.757 30.4338   1
  -2   5   9 628.617 79.2183  -2
   2   5   9 628.617 79.2183   1
   3   5   9 105.961 11.7717   1
  -4   6   9 317.162 68.7997  -2
   4   5   9 317.162 68.7997   1
  -5   6   9 -18.628 153.398  -2
   5   5   9 -18.628 153.398   1
  -6   6   9 157.295 207.428  -2
   6   5   9 157.295 207.428   1
   7   5   9 145.139 455.550   1
   8   5   9 -76.791 423.435   1
  -8   6   9 120.142 28.6125   1
  -7   6   9 16.3941 15.3036   1
  -6   6   9 97.7650 25.2817   1
  -5   6   9 64.6628 20.3473   1
  -4   6   9 115.873 23.1354   1
  -3   6   9 130.651 14.8778   1
   2   6   9 231.258 43.2473  -2
  -2   6   9 231.258 43.2473   1
   1   6   9 194.670 37.8929  -2
  -1   6   9 194.670 37.8929   1
   0   6   9 43.1274 13.9949  -2
   0   6   9 43.1274 13.9949   1
  -1   6   9 133.576 29.9281  -2
   1   6   9 133.576 29.9281   1
  -2   6   9 155.349 60.2719  -2
   2   6   9 155.349 60.2719   1
  -3   7   9 314.765 45.4503  -2
   3   6   9 314.765 45.4503   1
  -4   7   9 -55.285 201.243  -2
   4   6   9 -55.285 201.243   1
  -5   7   9 40.1744 215.728  -2
   5   6   9 40.1744 215.728   1
  -6   7   9 19.2867 233.339  -2
   6   6   9 19.2867 233.339   1
   7   6   9 96.3024 423.613   1
  -7   7   9 47.9641 21.1558   1
  -6   7   9 52.4248 20.3815   1
  -4   7   9 -9.2390 21.0269   1
  -3   7   9 141.713 21.5837   1
   2   7   9 -1.9032 36.4355  -2
  -2   7   9 -1.9032 36.4355   1
   1   7   9 349.379 48.5154  -2
  -1   7   9 349.379 48.5154   1
   0   7   9 -9.0448 19.7020  -2
   0   7   9 -9.0448 19.7020   1
  -1   7   9 329.562 40.3325  -2
   1   7   9 329.562 40.3325   1
   2   7   9 -158.39 237.045   1
   3   7   9 9.98664 284.364   1
  -4   8   9 -21.608 226.236  -2
   4   7   9 -21.608 226.236   1
  -5   8   9 -5.5244 174.964  -2
   5   7   9 -5.5244 174.964   1
  -6   8   9 -47.101 219.933  -2
   6   7   9 -47.101 219.933   1
   3   8   9 197.891 335.697   1
  -4   9   9 -69.246 296.979  -2
   4   8   9 -69.246 296.979   1
  -5   9   9 323.618 331.653  -2
   5   8   9 323.618 331.653   1
   4   9   9 28.4955 338.435   1
   1 -12  10 290.405 45.6544  -2
  -1 -12  10 290.405 45.6544   1
   0 -12  10 -5.3561 23.6932  -2
   0 -12  10 -5.3561 23.6932   1
  -1 -12  10 238.734 32.3725  -2
   1 -12  10 238.734 32.3725   1
   2 -12  10 6.46442 16.9233   1
  -3 -11  10 226.791 21.5243   1
  -2 -11  10 11.3062 9.03112   1
   1 -11  10 420.504 32.4788  -2
  -1 -11  10 420.504 32.4788   1
   0 -11  10 126.930 15.1445  -2
   0 -11  10 126.930 15.1445   1
  -1 -11  10 368.557 26.9703  -2
   1 -11  10 368.557 26.9703   1
   2 -11  10 50.6205 12.2626   1
   3 -11  10 93.3902 19.0355   1
  -4 -10  10 77.6000 36.3831  -2
   4 -11  10 77.6000 36.3831   1
   5 -11  10 178.909 31.8380  -2
  -5 -10  10 178.909 31.8380   1
   4 -11  10 55.8749 30.1870  -2
  -4 -10  10 55.8749 30.1870   1
  -3 -10  10 266.006 21.6654   1
  -2 -10  10 112.121 15.4787   1
   1 -10  10 117.108 20.6794  -2
  -1 -10  10 117.108 20.6794   1
   0 -10  10 227.217 16.5323  -2
   0 -10  10 227.217 16.5323   1
  -1 -10  10 90.1505 17.0004  -2
   1 -10  10 90.1505 17.0004   1
   2 -10  10 191.638 15.4543   1
   3 -10  10 73.2943 15.9152   1
  -4  -9  10 351.605 34.2346  -2
   4 -10  10 351.605 34.2346   1
  -5  -9  10 77.7080 34.5397  -2
   5 -10  10 77.7080 34.5397   1
  -8  -9  10 482.797 489.607   1
   5 -10  10 57.1058 22.6912  -2
  -5  -9  10 57.1058 22.6912   1
  -4  -9  10 281.324 20.2459   1
  -3  -9  10 62.6183 12.3326   1
  -2  -9  10 400.424 30.2777   1
   1  -9  10 38.9945 12.9832  -2
  -1  -9  10 38.9945 12.9832   1
   0  -9  10 556.670 23.4897  -2
   0  -9  10 556.670 23.4897   1
  -1  -9  10 26.3950 13.3146  -2
   1  -9  10 26.3950 13.3146   1
   2  -9  10 418.361 19.9444   1
   3  -9  10 -3.4359 10.8675   1
  -4  -8  10 826.877 45.8317  -2
   4  -9  10 826.877 45.8317   1
  -5  -8  10 28.3662 16.8326  -2
   5  -9  10 28.3662 16.8326   1
   6  -9  10 228.526 33.3207   1
   8  -9  10 125.543 30.9252   1
  -8  -8  10 930.144 502.200   1
   6  -9  10 257.105 52.1833  -2
  -6  -8  10 257.105 52.1833   1
   5  -9  10 -13.141 15.3531  -2
  -5  -8  10 -13.141 15.3531   1
  -4  -8  10 552.107 26.4301   1
  -3  -8  10 -6.8876 5.94472   1
  -2  -8  10 590.412 22.8263   1
   1  -8  10 13.8435 10.1633  -2
  -1  -8  10 13.8435 10.1633   1
   0  -8  10 710.882 24.8694  -2
   0  -8  10 710.882 24.8694   1
  -1  -8  10 20.5029 14.1706  -2
   1  -8  10 20.5029 14.1706   1
   2  -8  10 345.559 17.2976   1
   3  -8  10 30.7777 8.86079   1
  -4  -7  10 386.905 44.1777  -2
   4  -8  10 386.905 44.1777   1
  -5  -7  10 53.5609 21.3151  -2
   5  -8  10 53.5609 21.3151   1
  -6  -7  10 420.860 52.3504  -2
   6  -8  10 420.860 52.3504   1
   7  -8  10 180.599 28.9112   1
   8  -8  10 66.9931 22.8867   1
   9  -8  10 79.7918 25.4075   1
  -9  -7  10 -34.614 471.986   1
  -8  -7  10 528.380 479.301   1
   6  -8  10 467.001 39.4943  -2
  -6  -7  10 467.001 39.4943   1
   5  -8  10 38.0638 14.3984  -2
  -5  -7  10 38.0638 14.3984   1
  -4  -7  10 238.262 17.3159   1
  -3  -7  10 52.3936 10.1097   1
  -2  -7  10 378.856 17.3046   1
   1  -7  10 205.569 17.1810  -2
  -1  -7  10 205.569 17.1810   1
   0  -7  10 419.246 18.2015  -2
   0  -7  10 419.246 18.2015   1
  -1  -7  10 230.212 20.3308  -2
   1  -7  10 230.212 20.3308   1
   2  -7  10 127.931 8.99998   1
   3  -7  10 288.344 16.0277   1
  -4  -6  10 52.1618 28.7828  -2
   4  -7  10 52.1618 28.7828   1
  -5  -6  10 365.618 23.7189  -2
   5  -7  10 365.618 23.7189   1
  -6  -6  10 136.857 35.0828  -2
   6  -7  10 136.857 35.0828   1
   7  -7  10 195.039 26.2693   1
   8  -7  10 -28.791 14.3471   1
   9  -7  10 110.421 27.6507   1
  -9  -6  10 11.7761 23.3562   1
  -8  -6  10 109.040 33.0813   1
  -7  -6  10 107.841 20.2189   1
   6  -7  10 159.456 26.9340  -2
  -6  -6  10 159.456 26.9340   1
   5  -7  10 374.001 23.1962  -2
  -5  -6  10 374.001 23.1962   1
  -4  -6  10 38.1650 8.79698   1
  -3  -6  10 222.631 13.4280   1
  -2  -6  10 67.3155 8.33774   1
   1  -6  10 1349.11 49.2401  -2
  -1  -6  10 1349.11 49.2401   1
   0  -6  10 30.7543 7.05864  -2
   0  -6  10 30.7543 7.05864   1
  -1  -6  10 1414.43 42.3375  -2
   1  -6  10 1414.43 42.3375   1
   2  -6  10 2.27308 3.44558   1
   3  -6  10 344.539 16.0712   1
   4  -6  10 7.35556 6.11648   1
  -5  -5  10 776.390 36.6716  -2
   5  -6  10 776.390 36.6716   1
  -6  -5  10 68.9962 31.5956  -2
   6  -6  10 68.9962 31.5956   1
   7  -6  10 320.130 30.5956   1
   8  -6  10 7.53886 13.2275   1
   9  -6  10 29.9342 329.118   1
  -9  -5  10 78.4257 28.6967   1
  -8  -5  10 290.455 413.817   1
  -7  -5  10 533.239 29.8756   1
   6  -6  10 16.7056 31.6132  -2
  -6  -5  10 16.7056 31.6132   1
   5  -6  10 741.987 36.5686  -2
  -5  -5  10 741.987 36.5686   1
  -4  -5  10 38.7662 12.1087   1
  -3  -5  10 493.258 24.1376   1
  -2  -5  10 10.6439 7.06330   1
   1  -5  10 1438.59 51.9132  -2
  -1  -5  10 1438.59 51.9132   1
   0  -5  10 0.46051 3.54635  -2
   0  -5  10 0.46051 3.54635   1
  -1  -5  10 1457.99 58.4401  -2
   1  -5  10 1457.99 58.4401   1
   2  -5  10 7.17574 3.98408   1
   3  -5  10 465.221 21.5611   1
   4  -5  10 -2.8186 6.86004   1
  -5  -4  10 640.023 43.1122  -2
   5  -5  10 640.023 43.1122   1
  -6  -4  10 32.5343 24.2129  -2
   6  -5  10 32.5343 24.2129   1
  -7  -4  10 328.337 78.9819  -2
   7  -5  10 328.337 78.9819   1
   8  -5  10 7.34943 293.405   1
   9  -5  10 -9.7330 337.867   1
  10  -5  10 24.8143 365.676   1
 -10  -4  10 17.0510 21.8429   1
  -9  -4  10 96.1560 30.8106   1
  -8  -4  10 11.3628 14.7595   1
  -7  -4  10 345.249 24.8972   1
   6  -5  10 59.3836 31.0534  -2
  -6  -4  10 59.3836 31.0534   1
   5  -5  10 735.027 35.9333  -2
  -5  -4  10 735.027 35.9333   1
  -4  -4  10 -52.961 5.65352   1
  -3  -4  10 148.949 13.4021   1
  -2  -4  10 5.18622 5.22009   1
   1  -4  10 813.573 26.0503  -2
  -1  -4  10 813.573 26.0503   1
   0  -4  10 352.617 14.9747  -2
   0  -4  10 352.617 14.9747   1
  -1  -4  10 736.893 30.9937  -2
   1  -4  10 736.893 30.9937   1
   2  -4  10 94.1860 7.13483   1
   3  -4  10 93.5102 10.5975   1
   4  -4  10 83.6823 10.4582   1
  -5  -3  10 229.208 27.5703  -2
   5  -4  10 229.208 27.5703   1
  -6  -3  10 233.151 30.2363  -2
   6  -4  10 233.151 30.2363   1
   7  -4  10 -6.6970 286.537   1
   8  -4  10 -95.413 276.702   1
   9  -4  10 -41.628 350.046   1
  10  -4  10 -210.85 298.460   1
 -10  -3  10 -0.2346 14.8470   1
  -9  -3  10 153.719 34.8285   1
  -8  -3  10 -1.3890 15.3095   1
  -7  -3  10 229.619 15.2592   1
   6  -4  10 223.574 40.2249  -2
  -6  -3  10 223.574 40.2249   1
   5  -4  10 283.502 37.7654  -2
  -5  -3  10 283.502 37.7654   1
  -4  -3  10 48.6171 7.32390   1
  -3  -3  10 242.827 13.5914   1
  -2  -3  10 89.8409 7.03764   1
   1  -3  10 301.132 17.3981  -2
  -1  -3  10 301.132 17.3981   1
   0  -3  10 1338.61 30.7841  -2
   0  -3  10 1338.61 30.7841   1
  -1  -3  10 281.646 24.5089  -2
   1  -3  10 281.646 24.5089   1
   2  -3  10 172.686 7.16704   1
   3  -3  10 102.186 10.0823   1
   4  -3  10 223.143 15.9625   1
  -5  -2  10 52.8423 20.2202  -2
   5  -3  10 52.8423 20.2202   1
  -6  -2  10 675.525 42.8842  -2
   6  -3  10 675.525 42.8842   1
   7  -3  10 -40.397 273.469   1
   8  -3  10 -46.664 304.923   1
   9  -3  10 208.556 431.475   1
  10  -3  10 92.0008 410.366   1
 -10  -2  10 10.1986 19.9296   1
  -9  -2  10 66.7024 25.0623   1
  -8  -2  10 95.5079 27.4410   1
  -7  -2  10 91.2588 11.7822   1
   6  -3  10 580.524 33.3877  -2
  -6  -2  10 580.524 33.3877   1
  -5  -2  10 51.7573 8.38670   1
  -4  -2  10 203.893 10.8689   1
  -3  -2  10 75.7850 7.30943   1
  -2  -2  10 685.197 19.6571   1
   1  -2  10 2.12131 9.82727  -2
  -1  -2  10 2.12131 9.82727   1
   0  -2  10 1090.46 30.5024  -2
   0  -2  10 1090.46 30.5024   1
  -1  -2  10 5.70672 13.5847  -2
   1  -2  10 5.70672 13.5847   1
   2  -2  10 607.983 16.3740   1
   3  -2  10 1.74807 5.40750   1
   4  -2  10 329.482 18.1698   1
  -5  -1  10 -4.8919 18.5365  -2
   5  -2  10 -4.8919 18.5365   1
  -6  -1  10 665.973 40.5786  -2
   6  -2  10 665.973 40.5786   1
   7  -2  10 -173.64 232.902   1
  -8  -1  11 150.158 34.3789  -2
   8  -2  10 150.158 34.3789   1
   9  -2  10 39.0872 384.519   1
  10  -2  10 323.078 498.835   1
 -10  -1  10 112.715 33.0841   1
  -9  -1  10 22.1254 18.6214   1
  -8  -1  10 253.006 32.5626   1
   7  -2  10 49.4790 24.3434  -2
  -7  -1  10 49.4790 24.3434   1
   6  -2  10 681.204 37.0375  -2
  -6  -1  10 681.204 37.0375   1
   5  -2  10 6.82720 24.1093  -2
  -5  -1  10 6.82720 24.1093   1
  -4  -1  10 593.001 18.0256   1
  -3  -1  10 4.55113 4.15462   1
  -2  -1  10 778.083 20.9316   1
   1  -1  10 43.7057 9.97196  -2
  -1  -1  10 43.7057 9.97196   1
   0  -1  10 1251.26 32.9607  -2
   0  -1  10 1251.26 32.9607   1
  -1  -1  10 68.4272 10.7605  -2
   1  -1  10 68.4272 10.7605   1
   2  -1  10 434.942 15.5364   1
   3  -1  10 47.1789 9.15897   1
   4  -1  10 350.664 18.4980   1
  -5   0  10 167.280 24.5206  -2
   5  -1  10 167.280 24.5206   1
  -6   0  10 275.710 26.2581  -2
   6  -1  10 275.710 26.2581   1
   7  -1  10 53.6933 318.500   1
   8  -1  10 61.9839 330.827   1
   9  -1  10 22.5270 369.075   1
  10  -1  10 -24.075 393.370   1
 -10   0  10 130.844 32.9211   1
  -9   0  10 18.6504 17.8348   1
  -8   0  10 173.094 27.2822   1
  -7   0  10 6.89841 7.47631   1
   6  -1  10 372.424 29.4753  -2
  -6   0  10 372.424 29.4753   1
   5  -1  10 151.943 30.4580  -2
  -5   0  10 151.943 30.4580   1
  -4   0  10 219.613 11.5628   1
  -3   0  10 360.509 13.6043   1
  -2   0  10 234.998 13.6916   1
   1   0  10 421.966 17.9457  -2
  -1   0  10 421.966 17.9457   1
   0   0  10 573.069 20.9935  -2
   0   0  10 573.069 20.9935   1
  -1   0  10 487.256 23.9899  -2
   1   0  10 487.256 23.9899   1
   2   0  10 57.1930 8.22195   1
   3   0  10 607.312 24.7563   1
   4   0  10 63.4162 10.8184   1
  -5   1  10 566.500 37.6397  -2
   5   0  10 566.500 37.6397   1
  -6   1  10 158.529 23.4488  -2
   6   0  10 158.529 23.4488   1
  -7   1  10 237.990 76.3749  -2
   7   0  10 237.990 76.3749   1
   8   0  10 -62.918 321.662   1
   9   0  10 297.211 461.674   1
 -10   1  10 32.6194 20.9892   1
  -9   1  10 88.4454 27.1094   1
   8   0   9 180.871 33.4260  -2
  -8   1  10 180.871 33.4260   1
  -7   1  10 134.809 14.2644   1
   6   0  10 215.008 24.6977  -2
  -6   1  10 215.008 24.6977   1
   5   0  10 622.630 53.9374  -2
  -5   1  10 622.630 53.9374   1
  -4   1  10 22.8217 5.59426   1
  -3   1  10 449.046 15.6624   1
   2   1  10 108.667 26.0524  -2
  -2   1  10 108.667 26.0524   1
   1   1  10 1265.41 33.5877  -2
  -1   1  10 1265.41 33.5877   1
   0   1  10 400.295 17.4346  -2
   0   1  10 400.295 17.4346   1
  -1   1  10 1159.74 39.5579  -2
   1   1  10 1159.74 39.5579   1
  -2   1  10 84.3401 26.7466  -2
   2   1  10 84.3401 26.7466   1
   3   1  10 433.692 21.6021   1
   4   1  10 -8.9697 6.74394   1
  -5   2  10 484.209 36.8435  -2
   5   1  10 484.209 36.8435   1
  -6   2  10 87.9119 21.7113  -2
   6   1  10 87.9119 21.7113   1
  -7   2  10 201.755 77.8464  -2
   7   1  10 201.755 77.8464   1
   8   1  10 7.21730 340.919   1
   9   1  10 143.117 447.508   1
  -9   2  10 114.862 30.0906   1
  -8   2  10 36.2968 18.6243   1
  -7   2  10 161.425 14.3139   1
   6   1  10 87.1570 21.6584  -2
  -6   2  10 87.1570 21.6584   1
   5   1  10 516.512 49.1254  -2
  -5   2  10 516.512 49.1254   1
  -4   2  10 -4.0253 4.10847   1
  -3   2  10 237.106 13.2399   1
   2   2  10 -12.278 17.2511  -2
  -2   2  10 -12.278 17.2511   1
   1   2  10 471.556 19.6052  -2
  -1   2  10 471.556 19.6052   1
   0   2  10 -5.2098 7.86530  -2
   0   2  10 -5.2098 7.86530   1
  -1   2  10 452.136 23.3251  -2
   1   2  10 452.136 23.3251   1
  -2   2  10 -1.5103 15.6505  -2
   2   2  10 -1.5103 15.6505   1
   3   2  10 84.7683 12.5894   1
   4   2  10 85.0721 10.8035   1
  -5   3  10 215.531 26.7435  -2
   5   2  10 215.531 26.7435   1
  -6   3  10 17.7116 23.4591  -2
   6   2  10 17.7116 23.4591   1
   7   2  10 61.9437 314.406   1
   8   2  10 -3.8295 352.262   1
   9   2  10 -184.48 336.120   1
  -9   3  10 27.4704 19.6756   1
  -8   3  10 7.18193 15.2105   1
  -7   3  10 117.847 16.9660   1
   6   2  10 109.454 31.0409  -2
  -6   3  10 109.454 31.0409   1
   5   2  10 351.162 41.6809  -2
  -5   3  10 351.162 41.6809   1
   4   2  10 158.819 32.8628  -2
  -4   3  10 158.819 32.8628   1
  -3   3  10 118.714 10.7935   1
   2   3  10 328.947 27.7609  -2
  -2   3  10 328.947 27.7609   1
   1   3  10 306.723 20.1240  -2
  -1   3  10 306.723 20.1240   1
   0   3  10 148.860 11.9104  -2
   0   3  10 148.860 11.9104   1
  -1   3  10 312.627 21.2885  -2
   1   3  10 312.627 21.2885   1
  -2   3  10 399.174 28.0856  -2
   2   3  10 399.174 28.0856   1
   3   3  10 20.4137 8.43923   1
  -4   4  10 223.801 39.3441  -2
   4   3  10 223.801 39.3441   1
  -5   4  10 160.865 24.6396  -2
   5   3  10 160.865 24.6396   1
  -6   4  10 162.198 38.7317  -2
   6   3  10 162.198 38.7317   1
   7   3  10 28.8258 327.622   1
   8   3  10 -12.749 347.147   1
   9   3   9 60.1280 27.7975  -2
  -9   4  10 60.1280 27.7975   1
  -8   4  10 1.06909 14.3953   1
  -7   4  10 53.4586 19.7992   1
   6   3  10 228.007 37.2998  -2
  -6   4  10 228.007 37.2998   1
   5   3  10 232.198 36.1650  -2
  -5   4  10 232.198 36.1650   1
   4   3  10 344.217 41.2028  -2
  -4   4  10 344.217 41.2028   1
  -3   4  10 78.7889 10.0128   1
   2   4  10 337.587 44.6938  -2
  -2   4  10 337.587 44.6938   1
   1   4  10 107.879 25.1418  -2
  -1   4  10 107.879 25.1418   1
   0   4  10 437.965 19.7672  -2
   0   4  10 437.965 19.7672   1
  -1   4  10 128.081 16.8618  -2
   1   4  10 128.081 16.8618   1
  -2   4  10 348.142 37.0971  -2
   2   4  10 348.142 37.0971   1
   3   4  10 8.11689 9.00469   1
  -4   5  10 464.042 51.9005  -2
   4   4  10 464.042 51.9005   1
  -5   5  10 62.1353 24.6523  -2
   5   4  10 62.1353 24.6523   1
   7   4  10 131.398 393.484   1
   8   4  10 87.9570 428.324   1
  -8   5  10 57.2798 24.0929   1
  -7   5  10 30.7405 20.0221   1
   6   4  10 347.929 43.1341  -2
  -6   5  10 347.929 43.1341   1
  -5   5  10 9.89462 11.6573   1
  -4   5  10 295.535 19.5192   1
  -3   5  10 33.3548 10.0242   1
   2   5  10 419.406 51.1414  -2
  -2   5  10 419.406 51.1414   1
   1   5  10 78.9976 25.0566  -2
  -1   5  10 78.9976 25.0566   1
   0   5  10 467.822 22.8448  -2
   0   5  10 467.822 22.8448   1
  -1   5  10 52.0289 17.4632  -2
   1   5  10 52.0289 17.4632   1
  -2   5  10 430.789 39.3985  -2
   2   5  10 430.789 39.3985   1
   3   5  10 -25.902 5.69802   1
  -4   6  10 464.396 69.8997  -2
   4   5  10 464.396 69.8997   1
  -6   6  10 -22.732 191.152  -2
   6   5  10 -22.732 191.152   1
   7   5  10 71.4658 400.639   1
  -4   6  10 82.8899 24.0013   1
  -3   6  10 7.18302 8.30050   1
   2   6  10 282.705 42.0732  -2
  -2   6  10 282.705 42.0732   1
   1   6  10 19.2742 30.8653  -2
  -1   6  10 19.2742 30.8653   1
   0   6  10 277.641 23.6987  -2
   0   6  10 277.641 23.6987   1
  -1   6  10 31.3314 23.2005  -2
   1   6  10 31.3314 23.2005   1
  -2   6  10 101.182 67.4572  -2
   2   6  10 101.182 67.4572   1
   3   6  10 -21.830 311.062   1
  -4   7  10 26.9846 229.604  -2
   4   6  10 26.9846 229.604   1
  -5   7  10 6.57465 210.913  -2
   5   6  10 6.57465 210.913   1
  -6   7  10 184.446 277.207  -2
   6   6  10 184.446 277.207   1
  -1   7  10 121.393 68.3149  -2
   1   7  10 121.393 68.3149   1
   2   7  10 -51.190 320.422   1
   3   7  10 -95.437 300.866   1
  -4   8  10 -24.245 228.836  -2
   4   7  10 -24.245 228.836   1
  -5   8  10 41.6331 214.805  -2
   5   7  10 41.6331 214.805   1
  -6   8  10 -48.363 223.324  -2
   6   7  10 -48.363 223.324   1
   3   8  10 18.7880 335.204   1
  -4   9  10 20.3451 301.893  -2
   4   8  10 20.3451 301.893   1
   0 -12  11 -0.1132 26.0851  -2
   0 -12  11 -0.1132 26.0851   1
  -1 -12  11 288.464 45.2436  -2
   1 -12  11 288.464 45.2436   1
   2 -12  11 30.7524 26.0682   1
  -3 -11  11 76.4811 29.4153   1
  -2 -11  11 -6.4622 8.65668   1
   1 -11  11 462.905 34.3292  -2
  -1 -11  11 462.905 34.3292   1
   0 -11  11 7.61698 12.4869  -2
   0 -11  11 7.61698 12.4869   1
  -1 -11  11 422.138 27.4815  -2
   1 -11  11 422.138 27.4815   1
   2 -11  11 -6.5081 10.8138   1
   3 -11  11 75.0273 19.4797   1
  -4 -10  11 1.18947 33.6595  -2
   4 -11  11 1.18947 33.6595   1
  -4 -10  11 11.8383 15.6012   1
  -3 -10  11 258.967 21.2537   1
  -2 -10  11 38.9784 11.6446   1
   1 -10  11 484.960 32.1662  -2
  -1 -10  11 484.960 32.1662   1
   0 -10  11 213.715 16.7189  -2
   0 -10  11 213.715 16.7189   1
  -1 -10  11 453.333 26.1668  -2
   1 -10  11 453.333 26.1668   1
   2 -10  11 62.5575 12.3456   1
   3 -10  11 117.395 19.8857   1
  -4  -9  11 126.824 28.7896  -2
   4 -10  11 126.824 28.7896   1
   8 -10  11 55.2773 24.2980   1
  -8  -9  11 59.9879 444.823   1
   5 -10  11 223.835 33.1340  -2
  -5  -9  11 223.835 33.1340   1
   4 -10  11 72.7741 46.1318  -2
  -4  -9  11 72.7741 46.1318   1
  -3  -9  11 309.539 21.5116   1
  -2  -9  11 162.911 21.4275   1
   1  -9  11 217.899 18.9266  -2
  -1  -9  11 217.899 18.9266   1
   0  -9  11 317.163 18.1849  -2
   0  -9  11 317.163 18.1849   1
  -1  -9  11 176.422 18.1454  -2
   1  -9  11 176.422 18.1454   1
   2  -9  11 177.526 17.1253   1
   3  -9  11 166.269 18.4535   1
  -4  -8  11 478.286 53.4413  -2
   4  -9  11 478.286 53.4413   1
  -5  -8  11 67.3867 24.2973  -2
   5  -9  11 67.3867 24.2973   1
   8  -9  11 70.7946 25.4980   1
  -8  -8  11 806.361 526.845   1
   5  -9  11 94.6239 17.9195  -2
  -5  -8  11 94.6239 17.9195   1
  -4  -8  11 336.527 21.2058   1
  -3  -8  11 101.036 13.2337   1
  -2  -8  11 591.758 23.7563   1
   1  -8  11 58.0473 12.2205  -2
  -1  -8  11 58.0473 12.2205   1
   0  -8  11 496.445 21.3015  -2
   0  -8  11 496.445 21.3015   1
  -1  -8  11 54.3831 12.7989  -2
   1  -8  11 54.3831 12.7989   1
   2  -8  11 369.368 17.6678   1
   3  -8  11 -5.1164 6.97182   1
  -4  -7  11 645.277 55.0347  -2
   4  -8  11 645.277 55.0347   1
  -5  -7  11 -2.7450 20.1986  -2
   5  -8  11 -2.7450 20.1986   1
   6  -8  11 268.295 33.9542   1
   7  -8  11 18.2476 15.7234   1
   8  -8  11 32.7667 29.7948   1
  -9  -7  11 469.753 455.164   1
  -8  -7  11 494.191 418.547   1
   6  -8  11 291.230 26.2030  -2
  -6  -7  11 291.230 26.2030   1
   5  -8  11 50.2985 17.5332  -2
  -5  -7  11 50.2985 17.5332   1
  -4  -7  11 280.462 21.0260   1
  -3  -7  11 0.73120 6.33600   1
  -2  -7  11 668.796 23.4950   1
   1  -7  11 13.1345 10.6059  -2
  -1  -7  11 13.1345 10.6059   1
   0  -7  11 341.278 16.9807  -2
   0  -7  11 341.278 16.9807   1
  -1  -7  11 12.5800 12.8635  -2
   1  -7  11 12.5800 12.8635   1
   2  -7  11 388.886 14.4020   1
   3  -7  11 158.627 12.5255   1
  -4  -6  11 548.641 48.9864  -2
   4  -7  11 548.641 48.9864   1
  -5  -6  11 179.506 25.0412  -2
   5  -7  11 179.506 25.0412   1
  -6  -6  11 331.393 45.6864  -2
   6  -7  11 331.393 45.6864   1
   7  -7  11 294.134 34.1622   1
   8  -7  11 -115.33 320.288   1
   9  -7  11 137.820 401.511   1
  -8  -6  11 751.437 467.265   1
   6  -7  11 348.388 53.8964  -2
  -6  -6  11 348.388 53.8964   1
   5  -7  11 131.078 22.5560  -2
  -5  -6  11 131.078 22.5560   1
  -4  -6  11 279.041 25.3811   1
  -3  -6  11 219.224 17.6284   1
  -2  -6  11 381.540 20.3412   1
   1  -6  11 652.945 23.1821  -2
  -1  -6  11 652.945 23.1821   1
   0  -6  11 966.498 31.8928  -2
   0  -6  11 966.498 31.8928   1
  -1  -6  11 641.311 19.9907  -2
   1  -6  11 641.311 19.9907   1
   2  -6  11 317.057 12.7670   1
   3  -6  11 444.886 19.1425   1
   4  -6  11 274.202 16.9898   1
  -5  -5  11 474.998 31.4668  -2
   5  -6  11 474.998 31.4668   1
  -6  -5  11 415.686 31.4413  -2
   6  -6  11 415.686 31.4413   1
   7  -6  11 378.226 40.4164   1
   8  -6  11 201.664 368.219   1
   9  -6  11 243.555 425.342   1
  -9  -5  11 25.0564 23.9455   1
  -8  -5  11 242.666 36.4292   1
  -7  -5  11 523.270 420.070   1
   6  -6  11 270.784 25.0701  -2
  -6  -5  11 270.784 25.0701   1
   5  -6  11 509.794 32.4222  -2
  -5  -5  11 509.794 32.4222   1
  -4  -5  11 426.841 27.5100   1
  -3  -5  11 300.241 19.1836   1
  -2  -5  11 501.283 23.0556   1
   1  -5  11 806.142 30.4146  -2
  -1  -5  11 806.142 30.4146   1
   0  -5  11 353.490 15.7087  -2
   0  -5  11 353.490 15.7087   1
  -1  -5  11 819.333 32.0347  -2
   1  -5  11 819.333 32.0347   1
   2  -5  11 168.622 9.95445   1
   3  -5  11 225.583 16.6047   1
   4  -5  11 76.2780 12.5240   1
  -5  -4  11 511.846 40.6926  -2
   5  -5  11 511.846 40.6926   1
  -6  -4  11 62.0673 28.6060  -2
   6  -5  11 62.0673 28.6060   1
   7  -5  11 300.863 37.7187   1
   8  -5  11 -139.17 267.487   1
   9  -5  11 -150.73 310.405   1
  -9  -4  11 94.5565 30.6481   1
  -8  -4  11 20.0637 20.5164   1
  -7  -4  11 341.111 23.6465   1
   6  -5  11 52.9988 17.8890  -2
  -6  -4  11 52.9988 17.8890   1
   5  -5  11 454.923 30.5996  -2
  -5  -4  11 454.923 30.5996   1
  -4  -4  11 15.6557 8.10553   1
  -3  -4  11 415.733 20.5971   1
  -2  -4  11 20.9318 7.85800   1
   1  -4  11 790.852 37.8138  -2
  -1  -4  11 790.852 37.8138   1
   0  -4  11 17.1394 8.44926  -2
   0  -4  11 17.1394 8.44926   1
  -1  -4  11 740.969 26.8099  -2
   1  -4  11 740.969 26.8099   1
   2  -4  11 22.5461 4.24916   1
   3  -4  11 506.219 21.2531   1
   4  -4  11 33.4530 9.15598   1
  -5  -3  11 455.049 35.6634  -2
   5  -4  11 455.049 35.6634   1
  -6  -3  11 112.262 27.1588  -2
   6  -4  11 112.262 27.1588   1
   7  -4  11 142.204 338.174   1
   8  -4  11 18.3550 354.420   1
   9  -4  11 88.7824 354.518   1
  -9  -3  11 126.867 31.8143   1
  -8  -3  11 7.15892 16.8823   1
  -7  -3  11 266.853 17.7837   1
   6  -4  11 72.3134 19.2723  -2
  -6  -3  11 72.3134 19.2723   1
   5  -4  11 522.972 52.7733  -2
  -5  -3  11 522.972 52.7733   1
  -4  -3  11 -3.5086 6.31202   1
  -3  -3  11 232.216 13.8762   1
  -2  -3  11 64.7167 10.1125   1
   1  -3  11 981.157 42.4473  -2
  -1  -3  11 981.157 42.4473   1
   0  -3  11 603.437 23.0570  -2
   0  -3  11 603.437 23.0570   1
  -1  -3  11 959.942 74.2491  -2
   1  -3  11 959.942 74.2491   1
   2  -3  11 143.308 8.48844   1
   3  -3  11 259.274 15.7260   1
   4  -3  11 105.949 11.9021   1
  -5  -2  11 444.713 34.8810  -2
   5  -3  11 444.713 34.8810   1
  -6  -2  11 404.921 34.8900  -2
   6  -3  11 404.921 34.8900   1
   7  -3  11 46.3765 292.102   1
   8  -3  11 -119.68 329.352   1
   9  -3  11 104.664 406.221   1
  -9  -2  11 92.6367 28.1451   1
  -8  -2  11 40.9109 20.5301   1
   7  -3  11 287.961 33.0809  -2
  -7  -2  11 287.961 33.0809   1
   6  -3  11 397.298 30.6418  -2
  -6  -2  11 397.298 30.6418   1
   5  -3  11 474.180 50.6184  -2
  -5  -2  11 474.180 50.6184   1
  -4  -2  11 93.6236 9.05429   1
  -3  -2  11 351.472 15.8949   1
  -2  -2  11 277.183 17.1246   1
   1  -2  11 337.872 20.1150  -2
  -1  -2  11 337.872 20.1150   1
   0  -2  11 1168.50 32.8761  -2
   0  -2  11 1168.50 32.8761   1
  -1  -2  11 332.374 18.1657  -2
   1  -2  11 332.374 18.1657   1
   2  -2  11 377.900 17.4993   1
   3  -2  11 157.397 13.0241   1
   4  -2  11 216.269 15.5478   1
  -5  -1  11 144.392 26.3427  -2
   5  -2  11 144.392 26.3427   1
  -6  -1  11 564.360 38.3325  -2
   6  -2  11 564.360 38.3325   1
   7  -2  11 -81.030 283.664   1
   8  -2  11 -160.98 268.266   1
   9  -2  11 116.387 410.242   1
  -9  -1  11 102.714 28.5198   1
  -8  -1  11 76.0479 23.8919   1
   7  -2  11 121.455 28.1690  -2
  -7  -1  11 121.455 28.1690   1
   6  -2  11 633.086 37.3614  -2
  -6  -1  11 633.086 37.3614   1
   5  -2  11 178.023 33.2720  -2
  -5  -1  11 178.023 33.2720   1
  -4  -1  11 224.998 11.7772   1
  -3  -1  11 281.676 12.7334   1
  -2  -1  11 341.944 19.2941   1
   1  -1  11 50.4136 12.0147  -2
  -1  -1  11 50.4136 12.0147   1
   0  -1  11 1138.17 32.5500  -2
   0  -1  11 1138.17 32.5500   1
  -1  -1  11 34.4438 11.0324  -2
   1  -1  11 34.4438 11.0324   1
   2  -1  11 320.689 18.7472   1
   3  -1  11 43.8716 9.94538   1
   4  -1  11 383.421 20.6217   1
  -5   0  11 25.0107 19.0327  -2
   5  -1  11 25.0107 19.0327   1
  -6   0  11 346.256 31.7514  -2
   6  -1  11 346.256 31.7514   1
   7  -1  11 -150.82 271.246   1
   8  -1  11 -50.737 271.638   1
   9  -1  11 -63.719 382.173   1
  -9   0  11 60.4814 23.9834   1
  -8   0  11 184.894 28.0384   1
  -7   0  11 -2.4206 7.00122   1
   6  -1  11 353.642 30.5908  -2
  -6   0  11 353.642 30.5908   1
   5  -1  11 46.1084 28.8415  -2
  -5   0  11 46.1084 28.8415   1
  -4   0  11 447.363 16.5615   1
  -3   0  11 1.61346 5.80860   1
   2   0  11 919.067 59.1224  -2
  -2   0  11 919.067 59.1224   1
   1   0  11 69.7358 10.9070  -2
  -1   0  11 69.7358 10.9070   1
   0   0  11 659.096 23.6931  -2
   0   0  11 659.096 23.6931   1
  -1   0  11 94.6273 14.7451  -2
   1   0  11 94.6273 14.7451   1
   2   0  11 463.968 18.9635   1
   3   0  11 29.1343 9.13473   1
   4   0  11 354.468 20.6555   1
  -5   1  11 114.094 23.5018  -2
   5   0  11 114.094 23.5018   1
  -6   1  11 472.597 36.3246  -2
   6   0  11 472.597 36.3246   1
   7   0  11 -137.15 285.270   1
   8   0  11 164.030 414.343   1
   9   0  11 7.62038 357.561   1
  -9   1  11 32.1347 20.3482   1
  -8   1  11 162.780 31.5862   1
  -7   1  11 3.92438 7.98920   1
   6   0  11 541.469 55.0983  -2
  -6   1  11 541.469 55.0983   1
   5   0  11 146.713 34.6278  -2
  -5   1  11 146.713 34.6278   1
  -4   1  11 232.889 13.0284   1
  -3   1  11 161.331 13.2833   1
   2   1  11 580.354 48.3817  -2
  -2   1  11 580.354 48.3817   1
   1   1  11 225.169 17.0768  -2
  -1   1  11 225.169 17.0768   1
   0   1  11 719.078 24.6117  -2
   0   1  11 719.078 24.6117   1
  -1   1  11 195.096 18.5462  -2
   1   1  11 195.096 18.5462   1
  -2   1  11 485.949 32.1091  -2
   2   1  11 485.949 32.1091   1
   3   1  11 252.669 17.6803   1
   4   1  11 105.558 17.2188   1
  -5   2  11 193.408 25.9058  -2
   5   1  11 193.408 25.9058   1
  -6   2  11 237.300 31.1560  -2
   6   1  11 237.300 31.1560   1
   7   1  11 0.76520 289.488   1
   8   1  11 -17.786 314.695   1
   9   1  11 30.1948 389.193   1
  -9   2  11 33.2944 21.1194   1
  -8   2  11 92.9558 25.2715   1
  -7   2  11 68.4829 13.6189   1
   6   1  11 277.931 30.8081  -2
  -6   2  11 277.931 30.8081   1
   5   1  11 241.895 38.7130  -2
  -5   2  11 241.895 38.7130   1
  -4   2  11 68.1566 9.47539   1
  -3   2  11 156.851 11.9137   1
   2   2  11 68.1497 16.2071  -2
  -2   2  11 68.1497 16.2071   1
   1   2  11 745.393 30.5504  -2
  -1   2  11 745.393 30.5504   1
   0   2  11 149.330 12.5861  -2
   0   2  11 149.330 12.5861   1
  -1   2  11 670.808 31.5236  -2
   1   2  11 670.808 31.5236   1
  -2   2  11 13.2394 18.7734  -2
   2   2  11 13.2394 18.7734   1
   3   2  11 172.866 13.1411   1
  -4   3  11 56.9299 37.4898  -2
   4   2  11 56.9299 37.4898   1
  -5   3  11 424.482 33.5106  -2
   5   2  11 424.482 33.5106   1
  -6   3  11 -11.994 30.2973  -2
   6   2  11 -11.994 30.2973   1
   7   2  11 -2.1965 326.406   1
   8   2  11 -121.33 315.776   1
   9   2  10 77.5078 28.8498  -2
  -9   3  11 77.5078 28.8498   1
  -8   3  11 18.3278 18.8934   1
  -7   3  11 139.912 19.5037   1
   6   2  11 74.1071 31.1037  -2
  -6   3  11 74.1071 31.1037   1
   5   2  11 491.957 51.0482  -2
  -5   3  11 491.957 51.0482   1
  -4   3  11 9.46825 6.34443   1
  -3   3  11 233.835 13.9527   1
   2   3  11 17.8687 22.1766  -2
  -2   3  11 17.8687 22.1766   1
   1   3  11 583.278 35.4253  -2
  -1   3  11 583.278 35.4253   1
   0   3  11 10.5117 9.56442  -2
   0   3  11 10.5117 9.56442   1
  -1   3  11 601.716 30.5767  -2
   1   3  11 601.716 30.5767   1
  -2   3  11 1.35002 19.3851  -2
   2   3  11 1.35002 19.3851   1
   3   3  11 146.798 15.1191   1
  -4   4  11 47.8205 34.3179  -2
   4   3  11 47.8205 34.3179   1
  -5   4  11 276.796 43.6617  -2
   5   3  11 276.796 43.6617   1
   7   3  11 -13.189 331.705   1
   8   3  11 91.8574 400.305   1
  -8   4  11 6.45802 15.8838   1
   6   3  11 153.570 33.6373  -2
  -6   4  11 153.570 33.6373   1
   5   3  11 416.028 46.8524  -2
  -5   4  11 416.028 46.8524   1
  -4   4  11 33.8596 8.65303   1
  -3   4  11 153.826 15.8464   1
   2   4  11 83.6782 25.9221  -2
  -2   4  11 83.6782 25.9221   1
   1   4  11 461.639 33.6623  -2
  -1   4  11 461.639 33.6623   1
   0   4  11 158.290 15.6589  -2
   0   4  11 158.290 15.6589   1
  -1   4  11 343.263 28.3080  -2
   1   4  11 343.263 28.3080   1
  -2   4  11 45.9952 32.0746  -2
   2   4  11 45.9952 32.0746   1
  -3   5  11 308.989 57.3689  -2
   3   4  11 308.989 57.3689   1
  -4   5  11 289.386 60.2768  -2
   4   4  11 289.386 60.2768   1
   7   4  11 48.6564 344.990   1
  -4   5  11 28.3957 14.6613   1
  -3   5  11 49.1809 10.1321   1
   2   5  11 120.874 40.6543  -2
  -2   5  11 120.874 40.6543   1
   1   5  11 122.941 23.3398  -2
  -1   5  11 122.941 23.3398   1
   0   5  11 108.959 16.4049  -2
   0   5  11 108.959 16.4049   1
  -1   5  11 38.4396 19.9922  -2
   1   5  11 38.4396 19.9922   1
  -2   5  11 81.2002 31.9463  -2
   2   5  11 81.2002 31.9463   1
   3   5  11 -45.362 10.2067   1
  -6   6  11 210.116 261.772  -2
   6   5  11 210.116 261.772   1
   7   5  11 158.640 460.742   1
  -3   6  11 13.5771 15.3291   1
   2   6  11 228.713 47.4377  -2
  -2   6  11 228.713 47.4377   1
   1   6  11 19.7046 23.8314  -2
  -1   6  11 19.7046 23.8314   1
   0   6  11 251.715 20.6556  -2
   0   6  11 251.715 20.6556   1
   2   6  11 60.5915 296.025   1
   3   6  11 -125.11 299.272   1
  -4   7  11 337.195 280.783  -2
   4   6  11 337.195 280.783   1
  -5   7  11 -28.354 144.185  -2
   5   6  11 -28.354 144.185   1
  -6   7  11 -78.069 170.255  -2
   6   6  11 -78.069 170.255   1
   3   7  11 116.765 385.183   1
  -4   8  11 143.355 267.115  -2
   4   7  11 143.355 267.115   1
  -5   8  11 23.4417 215.139  -2
   5   7  11 23.4417 215.139   1
   0 -12  12 294.332 41.4636  -2
   0 -12  12 294.332 41.4636   1
  -2 -11  12 63.4001 21.7138   1
   1 -11  12 145.491 34.1178  -2
  -1 -11  12 145.491 34.1178   1
   0 -11  12 66.2566 14.7569  -2
   0 -11  12 66.2566 14.7569   1
  -1 -11  12 149.564 25.2423  -2
   1 -11  12 149.564 25.2423   1
   2 -11  12 6.40655 14.1602   1
   3 -11  12 61.0858 16.4726   1
  -3 -10  12 121.908 17.4220   1
  -2 -10  12 6.50318 9.19156   1
   1 -10  12 417.072 31.3054  -2
  -1 -10  12 417.072 31.3054   1
   0 -10  12 21.1881 9.99554  -2
   0 -10  12 21.1881 9.99554   1
  -1 -10  12 419.531 33.0199  -2
   1 -10  12 419.531 33.0199   1
   2 -10  12 -7.3733 9.82133   1
   3 -10  12 102.423 19.8693   1
   4 -10  12 25.5874 20.1287   1
  -4  -9  12 1.44566 9.37630   1
  -3  -9  12 225.494 20.0101   1
  -2  -9  12 20.5493 9.59625   1
   1  -9  12 453.036 24.9268  -2
  -1  -9  12 453.036 24.9268   1
   0  -9  12 103.728 12.8442  -2
   0  -9  12 103.728 12.8442   1
  -1  -9  12 420.067 24.4676  -2
   1  -9  12 420.067 24.4676   1
   2  -9  12 4.33251 9.33587   1
   3  -9  12 195.944 24.6345   1
  -4  -8  12 79.8183 35.2681  -2
   4  -9  12 79.8183 35.2681   1
  -8  -8  12 258.182 505.188   1
   5  -9  12 281.249 35.4726  -2
  -5  -8  12 281.249 35.4726   1
  -4  -8  12 81.7900 11.7985   1
  -3  -8  12 200.372 17.8940   1
  -2  -8  12 114.514 18.4655   1
   1  -8  12 251.464 18.4950  -2
  -1  -8  12 251.464 18.4950   1
   0  -8  12 252.912 16.9173  -2
   0  -8  12 252.912 16.9173   1
  -1  -8  12 245.370 18.9010  -2
   1  -8  12 245.370 18.9010   1
   2  -8  12 143.150 14.9822   1
   3  -8  12 68.6116 13.7352   1
  -4  -7  12 344.299 47.4582  -2
   4  -8  12 344.299 47.4582   1
  -5  -7  12 18.6775 33.5271  -2
   5  -8  12 18.6775 33.5271   1
   8  -8  12 -113.11 355.338   1
  -8  -7  12 571.314 471.029   1
   6  -8  12 182.524 27.3483  -2
  -6  -7  12 182.524 27.3483   1
   5  -8  12 57.7290 16.9336  -2
  -5  -7  12 57.7290 16.9336   1
  -4  -7  12 254.967 17.5516   1
  -3  -7  12 85.4134 13.2250   1
  -2  -7  12 517.907 25.7905   1
   1  -7  12 6.60051 10.5801  -2
  -1  -7  12 6.60051 10.5801   1
   0  -7  12 453.195 20.1373  -2
   0  -7  12 453.195 20.1373   1
  -1  -7  12 3.26815 10.4629  -2
   1  -7  12 3.26815 10.4629   1
   2  -7  12 482.397 24.5547   1
   3  -7  12 -10.263 7.53392   1
   4  -7  12 499.365 23.7039   1
  -6  -6  12 670.930 51.6190  -2
   6  -7  12 670.930 51.6190   1
   8  -7  12 -96.315 295.221   1
   9  -7  12 116.528 410.417   1
  -8  -6  12 1291.63 603.117   1
   6  -7  12 351.226 34.5374  -2
  -6  -6  12 351.226 34.5374   1
   5  -7  12 31.8123 18.8690  -2
  -5  -6  12 31.8123 18.8690   1
  -4  -6  12 528.197 31.8155   1
  -3  -6  12 2.36464 9.22807   1
  -2  -6  12 972.854 33.0820   1
   1  -6  12 1.58045 7.81174  -2
  -1  -6  12 1.58045 7.81174   1
   0  -6  12 459.963 17.7515  -2
   0  -6  12 459.963 17.7515   1
  -1  -6  12 5.73534 8.83079  -2
   1  -6  12 5.73534 8.83079   1
   2  -6  12 482.600 23.6882   1
   3  -6  12 74.4993 13.3464   1
   4  -6  12 495.873 23.3338   1
  -5  -5  12 46.8845 34.1244  -2
   5  -6  12 46.8845 34.1244   1
  -6  -5  12 158.073 37.0114  -2
   6  -6  12 158.073 37.0114   1
   8  -6  12 257.880 444.647   1
   9  -6  12 55.7277 386.522   1
  -9  -5  12 20.4145 21.8983   1
  -8  -5  12 131.311 33.4902   1
  -7  -5  12 28.6585 18.8214   1
   6  -6  12 272.544 26.9475  -2
  -6  -5  12 272.544 26.9475   1
   5  -6  12 33.3638 19.3469  -2
  -5  -5  12 33.3638 19.3469   1
  -4  -5  12 379.068 28.2670   1
  -3  -5  12 39.4409 14.2807   1
  -2  -5  12 320.772 20.2158   1
   1  -5  12 87.9187 15.5869  -2
  -1  -5  12 87.9187 15.5869   1
   0  -5  12 623.468 20.6816  -2
   0  -5  12 623.468 20.6816   1
  -1  -5  12 106.324 12.0882  -2
   1  -5  12 106.324 12.0882   1
   2  -5  12 106.079 13.4095   1
   3  -5  12 232.007 17.7269   1
   4  -5  12 71.6182 12.8435   1
  -5  -4  12 181.993 31.6974  -2
   5  -5  12 181.993 31.6974   1
  -6  -4  12 76.2269 69.3157  -2
   6  -5  12 76.2269 69.3157   1
   8  -5  12 -83.086 351.144   1
   9  -5  12 54.7870 360.647   1
  -9  -4  12 39.0638 23.6091   1
  -8  -4  12 149.878 33.3155   1
  -7  -4  12 30.5340 19.5825   1
   6  -5  12 199.827 43.6729  -2
  -6  -4  12 199.827 43.6729   1
   5  -5  12 220.487 24.9322  -2
  -5  -4  12 220.487 24.9322   1
  -4  -4  12 130.583 18.3626   1
  -3  -4  12 199.385 17.4207   1
  -2  -4  12 205.326 16.6799   1
   1  -4  12 521.655 32.2392  -2
  -1  -4  12 521.655 32.2392   1
   0  -4  12 52.1195 10.8226  -2
   0  -4  12 52.1195 10.8226   1
  -1  -4  12 477.485 19.2467  -2
   1  -4  12 477.485 19.2467   1
   2  -4  12 39.6409 9.89584   1
   3  -4  12 409.820 20.1499   1
   4  -4  12 -3.3612 8.09333   1
  -5  -3  12 471.318 37.8020  -2
   5  -4  12 471.318 37.8020   1
  -6  -3  12 15.1113 25.1934  -2
   6  -4  12 15.1113 25.1934   1
   7  -4  12 139.108 363.816   1
   8  -4  12 108.372 406.767   1
   9  -4  12 55.6177 356.627   1
  -9  -3  12 50.4347 24.4295   1
  -8  -3  12 -6.0550 15.3077   1
  -7  -3  12 146.870 17.7379   1
   6  -4  12 59.3303 20.6656  -2
  -6  -3  12 59.3303 20.6656   1
   5  -4  12 555.850 56.9095  -2
  -5  -3  12 555.850 56.9095   1
  -4  -3  12 -10.481 7.08836   1
  -3  -3  12 345.350 22.1389   1
  -2  -3  12 0.06478 5.87412   1
   1  -3  12 1120.74 47.4854  -2
  -1  -3  12 1120.74 47.4854   1
   0  -3  12 4.28742 8.78354  -2
   0  -3  12 4.28742 8.78354   1
  -1  -3  12 990.602 38.6189  -2
   1  -3  12 990.602 38.6189   1
   2  -3  12 9.21825 6.54136   1
   3  -3  12 511.498 22.0736   1
   4  -3  12 1.05431 8.22718   1
  -5  -2  12 578.503 39.8437  -2
   5  -3  12 578.503 39.8437   1
  -6  -2  12 35.8522 20.0164  -2
   6  -3  12 35.8522 20.0164   1
   7  -3  12 -58.640 294.231   1
   8  -3  12 -23.790 341.942   1
   9  -3  12 -176.06 308.024   1
  -9  -2  12 151.419 34.8532   1
  -8  -2  12 -10.219 14.7166   1
   7  -3  12 418.171 40.9691  -2
  -7  -2  12 418.171 40.9691   1
   6  -3  12 24.1565 19.6252  -2
  -6  -2  12 24.1565 19.6252   1
   5  -3  12 702.015 60.4907  -2
  -5  -2  12 702.015 60.4907   1
  -4  -2  12 3.23825 6.42263   1
  -3  -2  12 550.588 28.0785   1
  -2  -2  12 15.4460 7.99734   1
   1  -2  12 824.664 31.7589  -2
  -1  -2  12 824.664 31.7589   1
   0  -2  12 94.7888 11.3557  -2
   0  -2  12 94.7888 11.3557   1
  -1  -2  12 812.028 29.0258  -2
   1  -2  12 812.028 29.0258   1
   2  -2  12 49.4621 9.39365   1
   3  -2  12 362.906 18.9803   1
   4  -2  12 24.5171 9.96140   1
  -5  -1  12 311.554 33.4376  -2
   5  -2  12 311.554 33.4376   1
  -6  -1  12 79.2545 29.2569  -2
   6  -2  12 79.2545 29.2569   1
   7  -2  12 -165.66 248.326   1
   8  -2  12 146.062 382.004   1
   9  -2  12 194.536 436.204   1
  -9  -1  12 73.1406 26.0401   1
  -8  -1  12 6.89251 15.9773   1
  -7  -1  12 99.1182 15.8092   1
   6  -2  12 140.410 25.3119  -2
  -6  -1  12 140.410 25.3119   1
   5  -2  12 366.800 47.4810  -2
  -5  -1  12 366.800 47.4810   1
  -4  -1  12 61.7299 11.3539   1
  -3  -1  12 246.564 18.1736   1
  -2  -1  12 88.1356 12.5390   1
   1  -1  12 190.880 17.1672  -2
  -1  -1  12 190.880 17.1672   1
   0  -1  12 410.734 19.3029  -2
   0  -1  12 410.734 19.3029   1
  -1  -1  12 161.405 15.4837  -2
   1  -1  12 161.405 15.4837   1
   2  -1  12 235.116 15.5216   1
   3  -1  12 99.4387 14.4141   1
   4  -1  12 215.000 16.8851   1
  -5   0  12 74.0889 23.5027  -2
   5  -1  12 74.0889 23.5027   1
  -6   0  12 359.746 35.1842  -2
   6  -1  12 359.746 35.1842   1
   7  -1  12 2.86073 355.355   1
   8  -1  12 0.80622 349.051   1
   9  -1  12 -2.8501 374.725   1
  -9   0  12 115.577 29.2433   1
  -8   0  12 60.3242 21.8863   1
  -7   0  12 56.3003 13.5516   1
   6  -1  12 323.312 31.9043  -2
  -6   0  12 323.312 31.9043   1
   5  -1  12 147.265 36.9571  -2
  -5   0  12 147.265 36.9571   1
  -4   0  12 190.816 17.2446   1
  -3   0  12 188.303 16.7743   1
   2   0  12 486.360 46.4362  -2
  -2   0  12 486.360 46.4362   1
   1   0  12 36.8091 13.3702  -2
  -1   0  12 36.8091 13.3702   1
   0   0  12 922.203 29.8501  -2
   0   0  12 922.203 29.8501   1
  -1   0  12 38.2368 14.4574  -2
   1   0  12 38.2368 14.4574   1
  -2   0  12 420.169 44.6082  -2
   2   0  12 420.169 44.6082   1
   3   0  12 39.8438 10.1666   1
   4   0  12 288.239 29.7455   1
  -5   1  12 26.8422 22.5189  -2
   5   0  12 26.8422 22.5189   1
  -6   1  12 310.170 34.0043  -2
   6   0  12 310.170 34.0043   1
   7   0  12 79.6819 361.984   1
   8   0  12 57.0641 392.539   1
  -9   1  12 54.9203 22.4956   1
  -8   1  12 138.483 28.7510   1
  -7   1  12 3.92011 8.87030   1
   6   0  12 286.661 46.3673  -2
  -6   1  12 286.661 46.3673   1
   5   0  12 37.9170 29.0924  -2
  -5   1  12 37.9170 29.0924   1
  -4   1  12 263.922 16.9630   1
  -3   1  12 18.7029 7.74950   1
   2   1  12 680.664 31.6417  -2
  -2   1  12 680.664 31.6417   1
   1   1  12 19.6137 11.4713  -2
  -1   1  12 19.6137 11.4713   1
   0   1  12 247.124 17.8700  -2
   0   1  12 247.124 17.8700   1
  -1   1  12 30.2325 15.0011  -2
   1   1  12 30.2325 15.0011   1
  -2   1  12 623.618 37.9865  -2
   2   1  12 623.618 37.9865   1
   3   1  12 10.1378 7.75425   1
   4   1  12 186.708 21.9291   1
  -5   2  12 98.2716 26.9589  -2
   5   1  12 98.2716 26.9589   1
   7   1  12 214.750 344.884   1
   8   1  12 54.9191 381.245   1
  -8   2  12 103.290 29.3549   1
  -7   2  12 -1.3453 13.4403   1
   6   1  12 350.884 49.4947  -2
  -6   2  12 350.884 49.4947   1
   5   1  12 60.2049 31.4709  -2
  -5   2  12 60.2049 31.4709   1
  -4   2  12 258.076 17.5771   1
  -3   2  12 43.9133 8.17763   1
   2   2  12 434.800 27.3533  -2
  -2   2  12 434.800 27.3533   1
   1   2  12 171.122 24.7273  -2
  -1   2  12 171.122 24.7273   1
   0   2  12 416.086 29.6428  -2
   0   2  12 416.086 29.6428   1
  -1   2  12 173.192 19.3455  -2
   1   2  12 173.192 19.3455   1
  -2   2  12 377.015 31.8294  -2
   2   2  12 377.015 31.8294   1
   3   2  12 92.5598 13.6085   1
  -4   3  12 -7.5697 76.4425  -2
   4   2  12 -7.5697 76.4425   1
  -5   3  12 278.966 59.5380  -2
   5   2  12 278.966 59.5380   1
   7   2  12 -65.752 286.845   1
   8   2  12 42.8500 400.490   1
  -6   3  12 68.4329 21.5625   1
   5   2  12 250.329 41.0602  -2
  -5   3  12 250.329 41.0602   1
  -4   3  12 131.378 14.0463   1
  -3   3  12 109.018 11.9012   1
   2   3  12 80.0756 20.1257  -2
  -2   3  12 80.0756 20.1257   1
   1   3  12 360.746 32.3008  -2
  -1   3  12 360.746 32.3008   1
   0   3  12 104.356 14.1054  -2
   0   3  12 104.356 14.1054   1
  -1   3  12 354.384 32.1871  -2
   1   3  12 354.384 32.1871   1
  -2   3  12 118.714 25.7410  -2
   2   3  12 118.714 25.7410   1
   3   3  12 87.9704 16.5953   1
  -4   4  12 135.715 47.4058  -2
   4   3  12 135.715 47.4058   1
   7   3  12 -16.898 348.194   1
  -4   4  12 -8.0372 11.7588   1
  -3   4  12 90.7007 18.4479   1
   2   4  12 -12.667 17.6127  -2
  -2   4  12 -12.667 17.6127   1
   1   4  12 454.854 37.0935  -2
  -1   4  12 454.854 37.0935   1
   0   4  12 11.8398 10.1932  -2
   0   4  12 11.8398 10.1932   1
  -1   4  12 476.508 37.3799  -2
   1   4  12 476.508 37.3799   1
  -2   4  12 9.24443 35.8169  -2
   2   4  12 9.24443 35.8169   1
  -3   5  12 390.296 59.3157  -2
   3   4  12 390.296 59.3157   1
   7   4  12 -8.3127 403.057   1
  -4   5  12 -0.7849 9.79034   1
  -3   5  12 67.0618 16.2406   1
   2   5  12 3.72650 27.4348  -2
  -2   5  12 3.72650 27.4348   1
   1   5  12 164.585 30.0538  -2
  -1   5  12 164.585 30.0538   1
   0   5  12 39.5366 12.3771  -2
   0   5  12 39.5366 12.3771   1
  -1   5  12 188.383 42.1805  -2
   1   5  12 188.383 42.1805   1
   2   5  12 30.5470 12.0197   1
   3   5  12 -232.71 268.660   1
  -6   6  12 28.5014 223.601  -2
   6   5  12 28.5014 223.601   1
  -2   6  12 53.4854 18.3103   1
   0   6  12 104.350 25.0833  -2
   0   6  12 104.350 25.0833   1
   2   6  12 -96.671 238.015   1
   3   6  12 12.9486 326.465   1
  -4   7  12 132.442 246.246  -2
   4   6  12 132.442 246.246   1
  -5   7  12 -62.108 194.282  -2
   5   6  12 -62.108 194.282   1
   3   7  12 -21.631 345.261   1
   4   7  12 72.9555 381.068   1
  -2 -11  13 107.936 27.8501   1
   1 -11  13 89.1342 34.8607  -2
  -1 -11  13 89.1342 34.8607   1
  -1 -11  13 55.3297 30.8043  -2
   1 -11  13 55.3297 30.8043   1
   2 -11  13 51.1964 25.6838   1
  -3 -10  13 55.5139 22.1090   1
  -2 -10  13 28.6509 12.2028   1
   1 -10  13 221.717 25.7270  -2
  -1 -10  13 221.717 25.7270   1
   0 -10  13 118.171 14.6791  -2
   0 -10  13 118.171 14.6791   1
  -1 -10  13 215.404 27.7107  -2
   1 -10  13 215.404 27.7107   1
   2 -10  13 8.75517 11.8253   1
   3 -10  13 93.9989 20.5981   1
  -4  -9  13 48.9709 40.2426  -2
   4 -10  13 48.9709 40.2426   1
  -4  -9  13 20.0055 11.5359   1
  -3  -9  13 127.547 16.8366   1
  -2  -9  13 12.8175 9.70318   1
   1  -9  13 539.628 33.6913  -2
  -1  -9  13 539.628 33.6913   1
   0  -9  13 8.75466 9.82681  -2
   0  -9  13 8.75466 9.82681   1
  -1  -9  13 526.490 36.0755  -2
   1  -9  13 526.490 36.0755   1
   2  -9  13 -2.6002 9.23436   1
   3  -9  13 110.045 20.0930   1
  -4  -8  13 14.8887 32.9239  -2
   4  -9  13 14.8887 32.9239   1
  -8  -8  13 290.306 494.766   1
  -4  -8  13 15.3218 9.34754   1
  -3  -8  13 98.8960 17.1441   1
  -2  -8  13 -5.7456 5.85052   1
   1  -8  13 430.342 24.5392  -2
  -1  -8  13 430.342 24.5392   1
   0  -8  13 0.66498 8.78331  -2
   0  -8  13 0.66498 8.78331   1
  -1  -8  13 424.668 31.9664  -2
   1  -8  13 424.668 31.9664   1
   2  -8  13 -5.1403 7.30006   1
   3  -8  13 98.9345 15.6437   1
   4  -8  13 36.1485 13.6491   1
   8  -8  13 -22.352 400.353   1
  -8  -7  13 435.132 495.579   1
   6  -8  13 41.7216 25.0280  -2
  -6  -7  13 41.7216 25.0280   1
   5  -8  13 278.315 37.0320  -2
  -5  -7  13 278.315 37.0320   1
  -4  -7  13 26.8523 9.76839   1
  -3  -7  13 205.924 18.3244   1
  -2  -7  13 132.476 19.5060   1
   1  -7  13 413.487 21.3409  -2
  -1  -7  13 413.487 21.3409   1
   0  -7  13 329.057 18.0167  -2
   0  -7  13 329.057 18.0167   1
  -1  -7  13 464.737 32.3716  -2
   1  -7  13 464.737 32.3716   1
   2  -7  13 152.054 15.6988   1
   3  -7  13 100.770 15.3612   1
   4  -7  13 137.126 20.0192   1
  -5  -6  13 165.157 39.7509  -2
   5  -7  13 165.157 39.7509   1
   8  -7  13 -179.74 377.435   1
  -6  -6  13 64.4222 18.4756   1
   5  -7  13 170.382 26.8170  -2
  -5  -6  13 170.382 26.8170   1
  -4  -6  13 139.809 21.9760   1
  -3  -6  13 194.393 25.1050   1
  -2  -6  13 270.321 23.3910   1
   1  -6  13 170.492 14.8620  -2
  -1  -6  13 170.492 14.8620   1
   0  -6  13 314.565 15.9502  -2
   0  -6  13 314.565 15.9502   1
  -1  -6  13 148.622 20.7364  -2
   1  -6  13 148.622 20.7364   1
   2  -6  13 218.292 17.6499   1
   3  -6  13 66.8636 13.1261   1
   4  -6  13 243.500 22.8006   1
  -5  -5  13 43.6975 31.8332  -2
   5  -6  13 43.6975 31.8332   1
  -6  -5  13 462.713 39.5747  -2
   6  -6  13 462.713 39.5747   1
   8  -6  13 -12.210 385.848   1
  -8  -5  13 70.7423 28.0516   1
  -7  -5  13 -35.309 384.440   1
   6  -6  13 194.022 31.5049  -2
  -6  -5  13 194.022 31.5049   1
   5  -6  13 50.9856 21.5630  -2
  -5  -5  13 50.9856 21.5630   1
  -4  -5  13 381.830 28.8827   1
  -3  -5  13 -51.038 11.4929   1
  -2  -5  13 466.046 24.4635   1
   1  -5  13 -6.3115 12.7886  -2
  -1  -5  13 -6.3115 12.7886   1
   0  -5  13 384.945 16.9255  -2
   0  -5  13 384.945 16.9255   1
  -1  -5  13 7.39801 13.7125  -2
   1  -5  13 7.39801 13.7125   1
   2  -5  13 255.608 20.8554   1
   3  -5  13 121.198 14.6206   1
   4  -5  13 339.716 25.4080   1
  -5  -4  13 -10.646 27.3682  -2
   5  -5  13 -10.646 27.3682   1
   8  -5  13 -128.73 322.212   1
   9  -5  13 -156.78 371.508   1
  -9  -4  13 19.9863 21.8706   1
  -8  -4  13 112.761 30.6454   1
  -7  -4  13 -8.3623 16.7209   1
   6  -5  13 323.501 38.9866  -2
  -6  -4  13 323.501 38.9866   1
   5  -5  13 21.9520 21.6059  -2
  -5  -4  13 21.9520 21.6059   1
  -4  -4  13 268.274 24.9045   1
  -3  -4  13 -73.571 23.7245   1
  -2  -4  13 376.398 22.3609   1
   1  -4  13 107.956 21.0848  -2
  -1  -4  13 107.956 21.0848   1
   0  -4  13 579.303 25.1761  -2
   0  -4  13 579.303 25.1761   1
  -1  -4  13 66.7653 15.3209  -2
   1  -4  13 66.7653 15.3209   1
   2  -4  13 236.533 16.6385   1
   3  -4  13 285.384 19.5812   1
   4  -4  13 101.958 15.5100   1
  -5  -3  13 188.360 27.1248  -2
   5  -4  13 188.360 27.1248   1
   7  -4  13 -103.06 315.304   1
   8  -4  13 -133.32 339.404   1
   9  -4  13 132.250 477.674   1
  -9  -3  13 44.9941 25.9738   1
  -8  -3  13 92.2872 27.7871   1
  -7  -3  13 32.9838 13.1497   1
   6  -4  13 352.532 41.2238  -2
  -6  -3  13 352.532 41.2238   1
   5  -4  13 182.341 43.0260  -2
  -5  -3  13 182.341 43.0260   1
   4  -4  13 185.156 45.3480  -2
  -4  -3  13 185.156 45.3480   1
  -3  -3  13 258.102 20.5153   1
  -2  -3  13 140.271 14.7309   1
   1  -3  13 525.448 27.7003  -2
  -1  -3  13 525.448 27.7003   1
   0  -3  13 357.367 19.9299  -2
   0  -3  13 357.367 19.9299   1
  -1  -3  13 513.709 24.9961  -2
   1  -3  13 513.709 24.9961   1
   2  -3  13 85.6162 11.9570   1
   3  -3  13 335.883 19.1884   1
   4  -3  13 11.8896 9.97968   1
  -5  -2  13 406.470 37.1607  -2
   5  -3  13 406.470 37.1607   1
   7  -3  13 30.9478 352.350   1
   8  -3  13 -34.287 367.652   1
   9  -3  13 -149.21 296.831   1
  -9  -2  13 64.8031 25.9092   1
  -8  -2  13 68.1630 23.4665   1
  -7  -2  13 119.128 26.7779   1
   6  -3  13 113.514 33.9380  -2
  -6  -2  13 113.514 33.9380   1
   5  -3  13 420.815 53.9960  -2
  -5  -2  13 420.815 53.9960   1
  -4  -2  13 131.049 20.5147   1
  -3  -2  13 325.817 20.6606   1
  -2  -2  13 63.9967 12.2513   1
   1  -2  13 525.644 27.1347  -2
  -1  -2  13 525.644 27.1347   1
   0  -2  13 71.2109 11.7645  -2
   0  -2  13 71.2109 11.7645   1
  -1  -2  13 559.648 25.2944  -2
   1  -2  13 559.648 25.2944   1
  -2  -2  13 52.5021 28.4386  -2
   2  -2  13 52.5021 28.4386   1
   3  -2  13 239.939 20.5532   1
   4  -2  13 0.48834 8.44767   1
  -5  -1  13 326.704 34.7979  -2
   5  -2  13 326.704 34.7979   1
   7  -2  13 -26.810 326.425   1
   8  -2  13 -69.689 323.888   1
  -9  -1  13 106.711 28.4623   1
  -8  -1  13 -8.3245 13.6265   1
  -7  -1  13 107.271 16.4266   1
   6  -2  13 33.9790 31.3925  -2
  -6  -1  13 33.9790 31.3925   1
   5  -2  13 378.672 50.2791  -2
  -5  -1  13 378.672 50.2791   1
  -4  -1  13 0.48017 9.33839   1
  -3  -1  13 417.018 23.3367   1
   2  -1  13 57.0921 21.6650  -2
  -2  -1  13 57.0921 21.6650   1
   1  -1  13 376.317 23.3894  -2
  -1  -1  13 376.317 23.3894   1
   0  -1  13 51.3113 11.4026  -2
   0  -1  13 51.3113 11.4026   1
  -1  -1  13 424.868 25.8753  -2
   1  -1  13 424.868 25.8753   1
  -2  -1  13 66.3088 31.1197  -2
   2  -1  13 66.3088 31.1197   1
   3  -1  13 347.292 23.2145   1
   4  -1  13 59.1110 16.0324   1
  -5   0  13 291.215 32.2094  -2
   5  -1  13 291.215 32.2094   1
   7  -1  13 32.4976 354.707   1
   8  -1  13 130.243 376.722   1
  -7   0  13 123.351 24.2689   1
  -6   0  13 25.4420 12.2203   1
   5  -1  13 314.517 46.8121  -2
  -5   0  13 314.517 46.8121   1
  -4   0  13 98.4944 14.4329   1
  -3   0  13 155.943 17.5215   1
   2   0  13 297.180 30.5067  -2
  -2   0  13 297.180 30.5067   1
   1   0  13 337.968 23.1329  -2
  -1   0  13 337.968 23.1329   1
   0   0  13 299.748 21.0102  -2
   0   0  13 299.748 21.0102   1
  -1   0  13 353.578 25.2168  -2
   1   0  13 353.578 25.2168   1
  -2   0  13 328.628 30.1943  -2
   2   0  13 328.628 30.1943   1
   3   0  13 83.9524 13.4940   1
   4   0  13 212.487 26.8273   1
  -5   1  13 153.121 31.5989  -2
   5   0  13 153.121 31.5989   1
   7   0  13 30.1568 332.915   1
   8   0  13 -112.00 339.352   1
  -7   1  13 55.2899 19.0651   1
  -6   1  13 167.992 25.2359   1
   5   0  13 140.207 39.3193  -2
  -5   1  13 140.207 39.3193   1
  -4   1  13 137.812 13.0045   1
  -3   1  13 168.495 17.3467   1
   2   1  13 512.761 29.9581  -2
  -2   1  13 512.761 29.9581   1
   1   1  13 45.3839 20.2677  -2
  -1   1  13 45.3839 20.2677   1
   0   1  13 547.998 33.8587  -2
   0   1  13 547.998 33.8587   1
  -1   1  13 33.4384 20.0237  -2
   1   1  13 33.4384 20.0237   1
  -2   1  13 496.146 37.3350  -2
   2   1  13 496.146 37.3350   1
   3   1  13 -18.319 10.0812   1
  -4   2  13 477.715 68.1447  -2
   4   1  13 477.715 68.1447   1
  -5   2  13 113.159 47.9227  -2
   5   1  13 113.159 47.9227   1
   7   1  13 -63.137 313.275   1
   8   1  13 -31.592 396.030   1
  -6   2  13 116.084 24.5083   1
   5   1  13 52.5449 33.9777  -2
  -5   2  13 52.5449 33.9777   1
  -4   2  13 306.216 19.8041   1
  -3   2  13 20.2841 8.05090   1
   2   2  13 437.166 34.1666  -2
  -2   2  13 437.166 34.1666   1
   1   2  13 2.56699 20.0415  -2
  -1   2  13 2.56699 20.0415   1
   0   2  13 319.310 20.3545  -2
   0   2  13 319.310 20.3545   1
  -1   2  13 -7.3634 19.5822  -2
   1   2  13 -7.3634 19.5822   1
  -2   2  13 513.196 38.1373  -2
   2   2  13 513.196 38.1373   1
   3   2  13 -36.955 6.89730   1
  -4   3  13 495.458 70.4083  -2
   4   2  13 495.458 70.4083   1
   7   2  13 -4.1478 342.981   1
  -4   3  13 284.847 27.6566   1
  -3   3  13 10.5836 9.12128   1
   2   3  13 374.613 36.9172  -2
  -2   3  13 374.613 36.9172   1
   1   3  13 43.6980 20.0902  -2
  -1   3  13 43.6980 20.0902   1
   0   3  13 265.902 20.0454  -2
   0   3  13 265.902 20.0454   1
  -1   3  13 85.6659 24.4777  -2
   1   3  13 85.6659 24.4777   1
  -2   3  13 345.350 50.2379  -2
   2   3  13 345.350 50.2379   1
   3   3  13 -20.398 14.7715   1
   7   3  13 84.4428 435.467   1
  -4   4  13 126.580 27.0341   1
  -3   4  13 74.1423 17.8869   1
   2   4  13 113.289 43.3618  -2
  -2   4  13 113.289 43.3618   1
   1   4  13 154.508 25.8225  -2
  -1   4  13 154.508 25.8225   1
   0   4  13 96.8814 15.8445  -2
   0   4  13 96.8814 15.8445   1
  -1   4  13 125.486 40.6038  -2
   1   4  13 125.486 40.6038   1
   2   4  13 5.87132 18.4954   1
   3   4  13 -54.394 258.795   1
  -2   5  13 4.51584 16.2316   1
   0   5  13 -4.2326 12.3560  -2
   0   5  13 -4.2326 12.3560   1
   2   5  13 -17.528 11.7739   1
   3   5  13 46.5645 309.755   1
  -5   6  13 38.3042 201.936  -2
   5   5  13 38.3042 201.936   1
   3   6  13 58.1981 339.164   1
  -4   7  13 98.0503 240.870  -2
   4   6  13 98.0503 240.870   1
  -1 -11  14 8.93558 29.3649  -2
   1 -11  14 8.93558 29.3649   1
  -4 -10  14 -58.922 238.669   1
   2 -10  14 358.068 47.8716  -2
  -2 -10  14 358.068 47.8716   1
   1 -10  14 112.401 32.4589  -2
  -1 -10  14 112.401 32.4589   1
   2 -10  14 98.7596 19.5384   1
   3 -10  14 42.0098 27.3935   1
  -4  -9  14 254.669 422.376   1
  -3  -9  14 59.8550 20.4664   1
  -2  -9  14 154.035 18.3942   1
   1  -9  14 310.852 27.8459  -2
  -1  -9  14 310.852 27.8459   1
   0  -9  14 283.367 23.5015  -2
   0  -9  14 283.367 23.5015   1
  -1  -9  14 258.460 28.7508  -2
   1  -9  14 258.460 28.7508   1
   2  -9  14 45.6292 12.7139   1
   3  -9  14 55.7087 14.9001   1
  -4  -8  14 24.8494 33.6555  -2
   4  -9  14 24.8494 33.6555   1
  -4  -8  14 83.7500 13.9162   1
  -3  -8  14 55.9072 14.1910   1
  -2  -8  14 45.4517 11.4616   1
   1  -8  14 415.241 24.5715  -2
  -1  -8  14 415.241 24.5715   1
   0  -8  14 -12.127 9.87103  -2
   0  -8  14 -12.127 9.87103   1
  -1  -8  14 459.231 34.5677  -2
   1  -8  14 459.231 34.5677   1
   2  -8  14 -11.529 8.12525   1
   3  -8  14 68.0399 14.4912   1
  -4  -7  14 28.3997 36.0990  -2
   4  -8  14 28.3997 36.0990   1
  -8  -7  14 -103.91 415.022   1
  -4  -7  14 59.4836 12.4898   1
  -3  -7  14 147.552 17.9359   1
  -2  -7  14 10.9361 8.23025   1
   1  -7  14 434.419 22.0135  -2
  -1  -7  14 434.419 22.0135   1
   0  -7  14 -2.0368 9.53032  -2
   0  -7  14 -2.0368 9.53032   1
  -1  -7  14 467.381 33.9036  -2
   1  -7  14 467.381 33.9036   1
   2  -7  14 -0.7171 9.72615   1
   3  -7  14 90.5819 15.1312   1
   4  -7  14 9.34960 11.9640   1
   8  -7  14 240.743 490.644   1
   5  -7  14 285.870 39.3765  -2
  -5  -6  14 285.870 39.3765   1
   4  -7  14 -47.074 43.2849  -2
  -4  -6  14 -47.074 43.2849   1
  -3  -6  14 185.431 21.6148   1
  -2  -6  14 16.9561 7.44555   1
   1  -6  14 360.234 20.0486  -2
  -1  -6  14 360.234 20.0486   1
   0  -6  14 243.419 15.1927  -2
   0  -6  14 243.419 15.1927   1
  -1  -6  14 330.506 27.7471  -2
   1  -6  14 330.506 27.7471   1
   2  -6  14 43.6651 12.0147   1
   3  -6  14 57.1853 13.4251   1
   4  -6  14 64.5316 16.1316   1
  -5  -5  14 -96.432 75.1365  -2
   5  -6  14 -96.432 75.1365   1
   8  -6  14 122.545 464.843   1
   5  -6  14 191.507 35.5919  -2
  -5  -5  14 191.507 35.5919   1
  -4  -5  14 160.006 19.5639   1
  -3  -5  14 -101.14 292.758   1
  -2  -5  14 235.575 19.0349   1
   1  -5  14 152.816 19.2812  -2
  -1  -5  14 152.816 19.2812   1
   0  -5  14 388.745 18.3982  -2
   0  -5  14 388.745 18.3982   1
  -1  -5  14 149.208 21.9535  -2
   1  -5  14 149.208 21.9535   1
   2  -5  14 203.663 19.6216   1
   3  -5  14 38.7386 12.2942   1
   4  -5  14 245.717 21.7566   1
   8  -5  14 100.107 459.383   1
  -8  -4  14 47.8974 26.4048   1
  -7  -4  14 21.4724 20.8632   1
   5  -5  14 13.8633 22.6170  -2
  -5  -4  14 13.8633 22.6170   1
  -4  -4  14 232.011 26.4373   1
  -3  -4  14 1.17681 9.59233   1
  -2  -4  14 472.082 26.2645   1
   1  -4  14 -4.9770 15.6286  -2
  -1  -4  14 -4.9770 15.6286   1
   0  -4  14 525.397 25.3851  -2
   0  -4  14 525.397 25.3851   1
  -1  -4  14 -13.751 16.3557  -2
   1  -4  14 -13.751 16.3557   1
   2  -4  14 380.619 22.7236   1
   3  -4  14 18.9065 10.4007   1
   4  -4  14 313.094 24.6225   1
  -5  -3  14 -12.104 26.5236  -2
   5  -4  14 -12.104 26.5236   1
   7  -4  14 16.1933 343.163   1
   8  -4  14 184.891 464.830   1
  -8  -3  14 64.6368 26.9152   1
  -7  -3  14 -13.692 14.4416   1
   5  -4  14 -0.8171 33.4351  -2
  -5  -3  14 -0.8171 33.4351   1
  -4  -3  14 330.339 28.8437   1
  -3  -3  14 93.8622 14.9708   1
  -2  -3  14 364.292 23.4565   1
   1  -3  14 10.4938 14.4136  -2
  -1  -3  14 10.4938 14.4136   1
   0  -3  14 553.870 25.6003  -2
   0  -3  14 553.870 25.6003   1
  -1  -3  14 3.67370 14.5967  -2
   1  -3  14 3.67370 14.5967   1
  -2  -3  14 461.253 51.4599  -2
   2  -3  14 461.253 51.4599   1
   3  -3  14 108.092 14.4929   1
   4  -3  14 91.4865 20.0016   1
  -5  -2  14 127.230 30.7230  -2
   5  -3  14 127.230 30.7230   1
   7  -3  14 136.339 387.095   1
   8  -3  14 -35.112 403.015   1
   5  -3  14 113.997 42.3368  -2
  -5  -2  14 113.997 42.3368   1
  -4  -2  14 74.0535 17.4610   1
  -3  -2  14 174.462 18.2294   1
   2  -2  14 66.4765 30.7506  -2
  -2  -2  14 66.4765 30.7506   1
   1  -2  14 230.028 20.3155  -2
  -1  -2  14 230.028 20.3155   1
   0  -2  14 324.992 21.4937  -2
   0  -2  14 324.992 21.4937   1
  -1  -2  14 212.740 18.4289  -2
   1  -2  14 212.740 18.4289   1
   2  -2  14 0.02191 8.33398   1
   3  -2  14 282.161 23.5763   1
   4  -2  14 0.22642 11.1687   1
  -5  -1  14 293.166 65.2899  -2
   5  -2  14 293.166 65.2899   1
   7  -2  14 -194.09 257.014   1
   8  -2  14 82.7609 429.761   1
  -7  -1  14 50.3525 19.7318   1
  -6  -1  14 58.8488 18.4270   1
   5  -2  14 247.561 49.1490  -2
  -5  -1  14 247.561 49.1490   1
  -4  -1  14 37.8125 14.4259   1
  -3  -1  14 165.982 17.5664   1
   2  -1  14 37.1163 22.5991  -2
  -2  -1  14 37.1163 22.5991   1
   1  -1  14 439.744 26.9555  -2
  -1  -1  14 439.744 26.9555   1
   0  -1  14 11.2683 10.5228  -2
   0  -1  14 11.2683 10.5228   1
  -1  -1  14 453.240 33.4634  -2
   1  -1  14 453.240 33.4634   1
  -2  -1  14 16.3747 35.5773  -2
   2  -1  14 16.3747 35.5773   1
   3  -1  14 188.207 20.5984   1
   4  -1  14 24.5334 14.3391   1
  -5   0  14 311.110 64.6655  -2
   5  -1  14 311.110 64.6655   1
   7  -1  14 -26.454 360.912   1
   8  -1  14 85.3085 381.043   1
  -7   0  14 56.8257 20.1674   1
  -6   0  14 -4.9120 12.1322   1
   5  -1  14 279.732 51.1862  -2
  -5   0  14 279.732 51.1862   1
  -4   0  14 2.57504 9.56994   1
  -3   0  14 196.777 19.5065   1
   2   0  14 90.9255 26.3037  -2
  -2   0  14 90.9255 26.3037   1
   1   0  14 340.926 25.4302  -2
  -1   0  14 340.926 25.4302   1
   0   0  14 37.2301 15.1992  -2
   0   0  14 37.2301 15.1992   1
  -1   0  14 343.207 31.5009  -2
   1   0  14 343.207 31.5009   1
  -2   0  14 83.9711 25.0947  -2
   2   0  14 83.9711 25.0947   1
   3   0  14 152.963 18.8890   1
  -4   1  14 159.910 50.2140  -2
   4   0  14 159.910 50.2140   1
   7   0  14 -79.963 334.223   1
  -6   1  14 22.2197 16.5542   1
   5   0  14 326.238 52.8811  -2
  -5   1  14 326.238 52.8811   1
  -4   1  14 34.9309 10.1172   1
  -3   1  14 189.172 15.7157   1
   2   1  14 161.480 28.3777  -2
  -2   1  14 161.480 28.3777   1
   1   1  14 310.152 31.7153  -2
  -1   1  14 310.152 31.7153   1
   0   1  14 127.717 22.2598  -2
   0   1  14 127.717 22.2598   1
  -1   1  14 304.127 31.0555  -2
   1   1  14 304.127 31.0555   1
  -2   1  14 171.712 28.3525  -2
   2   1  14 171.712 28.3525   1
   3   1  14 54.2299 21.3134   1
  -4   2  14 276.933 56.9224  -2
   4   1  14 276.933 56.9224   1
  -5   2  14 195.035 232.212  -2
   5   1  14 195.035 232.212   1
   7   1  14 -110.15 316.251   1
  -4   2  14 125.272 25.4197   1
  -3   2  14 69.4370 13.6955   1
   2   2  14 284.296 34.6480  -2
  -2   2  14 284.296 34.6480   1
   1   2  14 29.6023 17.1546  -2
  -1   2  14 29.6023 17.1546   1
   0   2  14 202.824 18.0270  -2
   0   2  14 202.824 18.0270   1
  -1   2  14 21.7390 23.0597  -2
   1   2  14 21.7390 23.0597   1
  -2   2  14 243.750 32.6838  -2
   2   2  14 243.750 32.6838   1
   3   2  14 83.6995 310.194   1
  -5   3  14 -21.665 199.531  -2
   5   2  14 -21.665 199.531   1
  -4   3  14 204.009 30.5905   1
  -3   3  14 -0.5150 9.69993   1
   2   3  14 95.7322 33.9366  -2
  -2   3  14 95.7322 33.9366   1
   1   3  14 -19.712 22.9186  -2
  -1   3  14 -19.712 22.9186   1
   0   3  14 278.349 22.0489  -2
   0   3  14 278.349 22.0489   1
  -1   3  14 28.8150 24.8592  -2
   1   3  14 28.8150 24.8592   1
   2   3  14 168.226 27.0785   1
   3   3  14 50.4546 340.231   1
  -5   4  14 -42.904 205.103  -2
   5   3  14 -42.904 205.103   1
  -2   4  14 105.061 25.2789   1
   0   4  14 87.5102 22.3992  -2
   0   4  14 87.5102 22.3992   1
   2   4  14 153.818 23.7339   1
   3   4  14 142.230 335.569   1
   2   5  14 45.2247 308.789   1
   3   5  14 34.5498 324.457   1
  -4 -12  15 -54.944 322.449   1
  -5 -11  15 439.958 509.365   1
  -4 -11  15 64.3213 392.237   1
  -4 -10  15 445.514 411.927   1
  -3 -10  15 -50.160 307.993   1
   2 -10  15 425.239 51.9516  -2
  -2 -10  15 425.239 51.9516   1
  -1 -10  15 37.0208 31.8269  -2
   1 -10  15 37.0208 31.8269   1
  -4  -9  15 124.365 340.093   1
  -3  -9  15 11.2980 15.4398   1
   2  -9  15 446.859 47.9403  -2
  -2  -9  15 446.859 47.9403   1
   0  -9  15 305.273 33.1634  -2
   0  -9  15 305.273 33.1634   1
  -1  -9  15 -5.4347 21.0831  -2
   1  -9  15 -5.4347 21.0831   1
   2  -9  15 81.7196 17.1448   1
   3  -9  15 6.11339 15.4779   1
  -4  -8  15 23.6119 393.299   1
  -3  -8  15 186.486 328.621   1
   2  -8  15 238.574 35.1379  -2
  -2  -8  15 238.574 35.1379   1
   1  -8  15 290.924 40.5302  -2
  -1  -8  15 290.924 40.5302   1
   0  -8  15 263.345 23.9195  -2
   0  -8  15 263.345 23.9195   1
  -1  -8  15 348.354 33.0580  -2
   1  -8  15 348.354 33.0580   1
   2  -8  15 66.4814 15.5059   1
   3  -8  15 31.0652 14.3764   1
   4  -8  15 24.3450 18.5902   1
  -4  -7  15 -0.4744 20.9849   1
  -3  -7  15 138.700 15.1930   1
  -2  -7  15 46.3642 11.7242   1
   1  -7  15 265.215 23.8404  -2
  -1  -7  15 265.215 23.8404   1
   0  -7  15 -6.8622 12.1692  -2
   0  -7  15 -6.8622 12.1692   1
  -1  -7  15 182.410 35.4885  -2
   1  -7  15 182.410 35.4885   1
   2  -7  15 -0.5272 11.3086   1
   3  -7  15 83.0866 15.8813   1
   4  -7  15 6.28525 18.8028   1
  -7  -6  15 582.688 469.253   1
  -4  -6  15 -69.856 16.5225   1
  -3  -6  15 93.9040 22.1272   1
  -2  -6  15 -9.1990 9.65666   1
   1  -6  15 501.055 24.4023  -2
  -1  -6  15 501.055 24.4023   1
   0  -6  15 0.44699 12.7171  -2
   0  -6  15 0.44699 12.7171   1
  -1  -6  15 359.797 44.0134  -2
   1  -6  15 359.797 44.0134   1
   2  -6  15 13.8751 10.5075   1
   3  -6  15 130.506 20.7031   1
   4  -6  15 4.67658 10.7805   1
  -5  -5  15 1091.00 545.833   1
  -4  -5  15 14.2118 12.1142   1
  -3  -5  15 167.151 23.8084   1
  -2  -5  15 -4.8605 11.3559   1
   1  -5  15 398.117 27.6069  -2
  -1  -5  15 398.117 27.6069   1
   0  -5  15 109.403 16.6528  -2
   0  -5  15 109.403 16.6528   1
  -1  -5  15 340.001 26.6014  -2
   1  -5  15 340.001 26.6014   1
   2  -5  15 0.69386 10.8324   1
   3  -5  15 67.6302 14.1234   1
   4  -5  15 22.5543 12.5515   1
   7  -5  15 -176.10 262.866   1
  -4  -4  15 50.7736 15.2047   1
  -3  -4  15 212.076 22.8512   1
  -2  -4  15 84.0744 15.3096   1
   1  -4  15 177.526 20.8220  -2
  -1  -4  15 177.526 20.8220   1
   0  -4  15 251.083 22.0714  -2
   0  -4  15 251.083 22.0714   1
  -1  -4  15 180.694 21.6980  -2
   1  -4  15 180.694 21.6980   1
   2  -4  15 135.404 17.0460   1
   3  -4  15 36.8630 12.4469   1
   4  -4  15 89.4850 22.2956   1
   7  -4  15 249.240 459.371   1
   8  -4  15 146.585 390.221   1
  -4  -3  15 138.635 21.8808   1
  -3  -3  15 78.5840 17.7550   1
   2  -3  15 297.405 43.4644  -2
  -2  -3  15 297.405 43.4644   1
   1  -3  15 31.0638 15.9157  -2
  -1  -3  15 31.0638 15.9157   1
   0  -3  15 367.037 23.9596  -2
   0  -3  15 367.037 23.9596   1
  -1  -3  15 3.28685 14.3886  -2
   1  -3  15 3.28685 14.3886   1
   2  -3  15 105.512 16.0432   1
   3  -3  15 7.70170 10.0299   1
   4  -3  15 99.9242 20.6425   1
   7  -3  15 -84.698 326.464   1
  -4  -2  15 213.246 26.7142   1
  -3  -2  15 27.1561 14.0004   1
   2  -2  15 372.867 34.2993  -2
  -2  -2  15 372.867 34.2993   1
   1  -2  15 12.3001 17.8348  -2
  -1  -2  15 12.3001 17.8348   1
   0  -2  15 455.739 27.3620  -2
   0  -2  15 455.739 27.3620   1
  -1  -2  15 0.27501 15.6898  -2
   1  -2  15 0.27501 15.6898   1
  -2  -2  15 317.226 44.8442  -2
   2  -2  15 317.226 44.8442   1
   3  -2  15 58.6870 13.8877   1
  -4  -1  15 148.916 62.7773  -2
   4  -2  15 148.916 62.7773   1
   7  -2  15 7.03193 352.827   1
  -6  -1  15 188.435 27.7787   1
  -4  -1  15 54.3609 16.1606   1
  -3  -1  15 53.2961 15.6845   1
   2  -1  15 132.925 28.0430  -2
  -2  -1  15 132.925 28.0430   1
   1  -1  15 141.789 20.1168  -2
  -1  -1  15 141.789 20.1168   1
   0  -1  15 389.212 31.7526  -2
   0  -1  15 389.212 31.7526   1
  -1  -1  15 149.139 25.4629  -2
   1  -1  15 149.139 25.4629   1
  -2  -1  15 99.9944 36.1257  -2
   2  -1  15 99.9944 36.1257   1
   3  -1  15 71.6297 14.8167   1
  -4   0  15 94.2647 53.6444  -2
   4  -1  15 94.2647 53.6444   1
   7  -1  15 -37.401 319.001   1
  -4   0  15 0.19642 15.9867   1
  -3   0  15 71.0776 18.0454   1
   2   0  15 43.6781 26.4203  -2
  -2   0  15 43.6781 26.4203   1
   1   0  15 383.694 34.8195  -2
  -1   0  15 383.694 34.8195   1
   0   0  15 34.6632 15.8570  -2
   0   0  15 34.6632 15.8570   1
  -1   0  15 379.041 34.4649  -2
   1   0  15 379.041 34.4649   1
  -2   0  15 41.0130 25.2844  -2
   2   0  15 41.0130 25.2844   1
  -4   1  15 78.2180 53.5179  -2
   4   0  15 78.2180 53.5179   1
   7   0  15 -31.213 351.132   1
  -4   1  15 1.65509 10.6813   1
  -3   1  15 105.024 24.1471   1
   2   1  15 13.7324 35.4911  -2
  -2   1  15 13.7324 35.4911   1
   1   1  15 216.595 30.5165  -2
  -1   1  15 216.595 30.5165   1
   0   1  15 10.0183 17.9982  -2
   0   1  15 10.0183 17.9982   1
  -1   1  15 201.079 27.8567  -2
   1   1  15 201.079 27.8567   1
  -2   1  15 46.9555 35.5850  -2
   2   1  15 46.9555 35.5850   1
   3   1  15 -142.10 243.038   1
  -5   2  15 209.548 248.828  -2
   5   1  15 209.548 248.828   1
  -3   2  15 77.2102 23.5049   1
   2   2  15 28.5743 39.8206  -2
  -2   2  15 28.5743 39.8206   1
   1   2  15 43.1621 27.0356  -2
  -1   2  15 43.1621 27.0356   1
   0   2  15 17.6333 12.0819  -2
   0   2  15 17.6333 12.0819   1
  -1   2  15 158.012 41.9874  -2
   1   2  15 158.012 41.9874   1
   2   2  15 -13.637 14.9275   1
   3   2  15 -48.821 14.0400   1
  -5   3  15 -8.0284 204.256  -2
   5   2  15 -8.0284 204.256   1
   0   3  15 71.4037 21.8978  -2
   0   3  15 71.4037 21.8978   1
   2   3  15 -71.391 304.209   1
   3   3  15 -95.678 290.430   1
  -5   4  15 -12.095 237.663  -2
   5   3  15 -12.095 237.663   1
   2   4  15 -45.598 307.612   1
   3   4  15 -75.120 312.644   1
   3   5  15 -115.09 318.864   1
  -3 -12  16 379.723 476.092   1
  -4 -11  16 -79.202 293.728   1
  -3 -11  16 733.092 557.006   1
  -4 -10  16 153.100 344.118   1
  -3 -10  16 518.124 486.354   1
  -6  -9  16 224.475 434.900   1
  -4  -9  16 282.485 431.027   1
  -3  -9  16 157.416 359.658   1
  -1  -9  16 14.9576 31.9789  -2
   1  -9  16 14.9576 31.9789   1
  -4  -8  16 401.207 430.045   1
  -3  -8  16 33.7475 13.7027   1
   0  -8  16 247.589 36.5948  -2
   0  -8  16 247.589 36.5948   1
  -1  -8  16 -3.0519 29.9273  -2
   1  -8  16 -3.0519 29.9273   1
   2  -8  16 52.8517 16.1466   1
   3  -8  16 17.8033 18.0325   1
  -4  -7  16 601.880 471.944   1
  -3  -7  16 -33.714 21.5049   1
   1  -7  16 300.941 42.5780  -2
  -1  -7  16 300.941 42.5780   1
   0  -7  16 221.540 21.7922  -2
   0  -7  16 221.540 21.7922   1
  -1  -7  16 257.721 27.6645  -2
   1  -7  16 257.721 27.6645   1
   2  -7  16 101.022 17.4237   1
   3  -7  16 30.0611 17.6234   1
  -4  -6  16 504.985 449.535   1
  -3  -6  16 345.060 439.331   1
  -2  -6  16 84.5062 21.0929   1
   1  -6  16 393.144 29.0469  -2
  -1  -6  16 393.144 29.0469   1
   0  -6  16 31.7478 15.8876  -2
   0  -6  16 31.7478 15.8876   1
  -1  -6  16 245.237 29.2740  -2
   1  -6  16 245.237 29.2740   1
   2  -6  16 20.7815 13.0042   1
   3  -6  16 79.4871 19.8374   1
  -5  -5  16 538.761 453.816   1
  -4  -5  16 46.9548 365.680   1
  -3  -5  16 137.467 22.9648   1
  -2  -5  16 -6.1774 11.7680   1
   1  -5  16 352.495 27.6063  -2
  -1  -5  16 352.495 27.6063   1
   0  -5  16 2.04249 17.3687  -2
   0  -5  16 2.04249 17.3687   1
  -1  -5  16 369.869 28.9310  -2
   1  -5  16 369.869 28.9310   1
   2  -5  16 -0.3416 11.6179   1
   3  -5  16 95.2571 20.9669   1
   7  -5  16 8.32579 368.594   1
  -3  -4  16 203.029 26.9018   1
   2  -4  16 38.8924 32.6240  -2
  -2  -4  16 38.8924 32.6240   1
   1  -4  16 201.971 23.3992  -2
  -1  -4  16 201.971 23.3992   1
   0  -4  16 42.7031 13.8282  -2
   0  -4  16 42.7031 13.8282   1
  -1  -4  16 200.817 23.8516  -2
   1  -4  16 200.817 23.8516   1
   2  -4  16 26.3905 12.4929   1
   3  -4  16 80.3493 17.5487   1
   7  -4  16 -132.18 373.873   1
  -3  -3  16 131.478 24.2536   1
   2  -3  16 194.050 46.8305  -2
  -2  -3  16 194.050 46.8305   1
   1  -3  16 110.621 20.0407  -2
  -1  -3  16 110.621 20.0407   1
   0  -3  16 322.922 25.9114  -2
   0  -3  16 322.922 25.9114   1
  -1  -3  16 91.1651 21.2824  -2
   1  -3  16 91.1651 21.2824   1
   2  -3  16 119.552 22.4733   1
   3  -3  16 42.0136 18.7820   1
  -4  -2  16 122.591 69.1586  -2
   4  -3  16 122.591 69.1586   1
   7  -3  16 -83.713 286.896   1
  -4  -2  16 112.183 32.6802   1
  -3  -2  16 137.158 33.4639   1
   2  -2  16 424.399 53.2171  -2
  -2  -2  16 424.399 53.2171   1
   1  -2  16 26.4658 18.6686  -2
  -1  -2  16 26.4658 18.6686   1
   0  -2  16 362.086 25.8043  -2
   0  -2  16 362.086 25.8043   1
  -1  -2  16 50.1552 22.4763  -2
   1  -2  16 50.1552 22.4763   1
  -2  -2  16 330.843 34.8278  -2
   2  -2  16 330.843 34.8278   1
   7  -2  16 -87.141 305.235   1
  -4  -1  16 97.7737 32.1885   1
  -3  -1  16 -13.190 14.5114   1
   2  -1  16 430.700 58.1068  -2
  -2  -1  16 430.700 58.1068   1
   1  -1  16 9.49225 22.3662  -2
  -1  -1  16 9.49225 22.3662   1
   0  -1  16 346.024 29.5768  -2
   0  -1  16 346.024 29.5768   1
  -1  -1  16 -4.3878 18.3671  -2
   1  -1  16 -4.3878 18.3671   1
  -2  -1  16 315.661 50.0701  -2
   2  -1  16 315.661 50.0701   1
  -4   0  16 106.785 20.4390   1
   2   0  16 240.964 52.4180  -2
  -2   0  16 240.964 52.4180   1
   1   0  16 111.906 39.8172  -2
  -1   0  16 111.906 39.8172   1
   0   0  16 236.152 37.1767  -2
   0   0  16 236.152 37.1767   1
  -1   0  16 163.328 41.9641  -2
   1   0  16 163.328 41.9641   1
  -2   0  16 257.433 48.8477  -2
   2   0  16 257.433 48.8477   1
  -2   1  16 42.1356 19.4553   1
  -1   1  16 228.894 40.7130  -2
   1   1  16 228.894 40.7130   1
   2   1  16 -70.018 276.774   1
   3   1  16 -27.494 20.7105   1
   2   2  16 53.5673 314.153   1
   3   2  16 -57.502 352.340   1
  -5   3  16 177.760 256.445  -2
   5   2  16 177.760 256.445   1
   2   3  16 -20.532 293.406   1
   3   3  16 40.3366 335.861   1
  -3 -11  17 6.58527 304.877   1
  -4 -10  17 148.954 430.431   1
  -3 -10  17 67.2766 422.806   1
   1 -10  17 -137.12 248.327   1
  -4  -9  17 185.870 425.023   1
  -3  -9  17 76.3069 409.282   1
   1  -9  17 181.595 356.219   1
   2  -9  17 118.948 308.395   1
  -4  -8  17 559.755 545.579   1
  -3  -8  17 -99.586 265.106   1
   0  -8  17 14.8760 30.0813  -2
   0  -8  17 14.8760 30.0813   1
   1  -8  17 -249.12 219.208   1
  -4  -7  17 264.876 380.509   1
  -3  -7  17 143.514 385.413   1
   0  -7  17 26.0013 20.4849  -2
   0  -7  17 26.0013 20.4849   1
  -1  -7  17 -14.469 25.4626  -2
   1  -7  17 -14.469 25.4626   1
   2  -7  17 -0.2208 39.1281   1
  -5  -6  17 -101.35 399.754   1
  -4  -6  17 92.8565 327.594   1
  -3  -6  17 -54.483 297.683   1
   0  -6  17 174.628 27.6320  -2
   0  -6  17 174.628 27.6320   1
  -1  -6  17 13.5897 24.5356  -2
   1  -6  17 13.5897 24.5356   1
   2  -6  17 56.6118 20.5220   1
   3  -6  17 12.6822 16.7570   1
  -4  -5  17 57.9309 340.918   1
  -3  -5  17 5.66055 423.408   1
   1  -5  17 182.385 30.3273  -2
  -1  -5  17 182.385 30.3273   1
   0  -5  17 17.6876 27.3778  -2
   0  -5  17 17.6876 27.3778   1
  -1  -5  17 186.117 25.2264  -2
   1  -5  17 186.117 25.2264   1
   2  -5  17 33.6771 23.4231   1
   3  -5  17 7.39404 21.1453   1
  -2  -4  17 -31.804 19.2698   1
   1  -4  17 148.097 30.1556  -2
  -1  -4  17 148.097 30.1556   1
   0  -4  17 -11.891 18.6275  -2
   0  -4  17 -11.891 18.6275   1
  -1  -4  17 160.575 25.3565  -2
   1  -4  17 160.575 25.3565   1
  -2  -4  17 2.47545 34.8848  -2
   2  -4  17 2.47545 34.8848   1
   3  -4  17 110.832 31.7233   1
  -2  -3  17 14.0428 22.5730   1
   1  -3  17 173.746 28.8154  -2
  -1  -3  17 173.746 28.8154   1
   0  -3  17 21.9209 15.0040  -2
   0  -3  17 21.9209 15.0040   1
  -1  -3  17 203.977 31.7058  -2
   1  -3  17 203.977 31.7058   1
  -2  -3  17 92.6945 39.0074  -2
   2  -3  17 92.6945 39.0074   1
  -3  -2  17 23.6324 23.4381   1
  -2  -2  17 -14.277 22.9520   1
   1  -2  17 106.564 37.7287  -2
  -1  -2  17 106.564 37.7287   1
   0  -2  17 104.621 34.0796  -2
   0  -2  17 104.621 34.0796   1
  -1  -2  17 78.2269 37.1373  -2
   1  -2  17 78.2269 37.1373   1
  -2  -2  17 50.7675 39.2223  -2
   2  -2  17 50.7675 39.2223   1
   1  -1  17 -13.271 34.0267  -2
  -1  -1  17 -13.271 34.0267   1
   3   0  17 -32.659 328.815   1
   2   1  17 64.8500 321.168   1
   3   1  17 -176.12 305.215   1
   2   2  17 191.794 379.522   1
   3   2  17 -17.046 303.932   1
   2   3  17 -17.655 308.371   1
   1 -11  18 -28.189 354.293   1
   2 -11  18 -273.99 319.085   1
   1 -10  18 66.6811 279.429   1
  -4  -9  18 -47.096 436.295   1
  -3  -9  18 461.939 536.995   1
   1  -9  18 -101.96 278.549   1
  -4  -8  18 -169.16 293.779   1
   1  -8  18 -60.159 282.651   1
  -4  -7  18 332.531 483.293   1
   1  -7  18 -223.51 303.794   1
  -4  -6  18 730.580 537.845   1
  -3  -6  18 -118.15 334.042   1
   0  -4  18 41.0717 34.0301  -2
   0  -4  18 41.0717 34.0301   1
   3   0  18 -134.13 283.917   1
   2   1  18 71.9691 332.514   1
   3   1  18 0.08338 351.146   1
   1 -10  19 126.204 429.377   1
   1  -9  19 84.2825 427.767   1
  -4  -7  19 293.807 554.252   1
   2   0  19 180.890 371.019   1
   0   0   0    0.00    0.00   0
;
_shelx_hkl_checksum     77850
_shelx_res_file
;
    LCDA.res created by SHELXL-2014/7
TITL LCDA_a.res in P-1
CELL  0.71073   6.9341   8.9597  12.3030  110.217   91.060   93.280
ZERR     1.00   0.0008   0.0013   0.0016    0.005    0.005    0.005
LATT   1
SFAC  C    H    O    LA
UNIT  20   38   18   2
MERG   0
OMIT    -3.00  52.00
DFIX  0.90 0.02 O4 H4C O4 H4D
DFIX  1.39 0.02 H4C H4D
EADP  H4C H4D
DFIX  0.90 0.02 O9 H9A O9 H9B
DFIX  1.39 0.02 H9A H9B
EADP  H9A H9B
DFIX  0.90 0.02 O3 H3C O3 H3D
DFIX  1.39 0.02 H3C H3D
EADP  H3C H3D
HTAB C10 O1
EQIV $1 -x+1, -y+1, -z+1
HTAB O4 O7_$1
EQIV $2 -x, -y+1, -z+1
HTAB O4 O9_$2
HTAB O3 O9
HTAB O3 O7_$2
HTAB O9 O2
EQIV $3 x-1, y, z
HTAB O9 O1_$3
FMAP   2
PLAN   20
SIZE     0.15   0.15   0.20
ACTA
HTAB    2.00000
BOND   $H
CONF
L.S.  10
WGHT    0.082100    6.145900
BASF   0.42030
FVAR       0.63267
C1    1    0.237732    0.793583    0.775222    11.00000    0.02583    0.01169 =
         0.02464    0.00833    0.00584   -0.00377
C2    1    0.248552    0.770559    0.892043    11.00000    0.04662    0.02324 =
         0.01943    0.00791   -0.00165    0.00336
AFIX  13
H2    2    0.244741    0.875962    0.952159    11.00000   -1.20000
AFIX   0
C3    1    0.072403    0.668104    0.905844    11.00000    0.02922    0.04107 =
         0.03364    0.01698    0.00724    0.01057
AFIX  23
H3A   2    0.069791    0.671484    0.985459    11.00000   -1.20000
H3B   2   -0.044753    0.711567    0.888923    11.00000   -1.20000
AFIX   0
C4    1    0.077773    0.496197    0.825332    11.00000    0.03113    0.02682 =
         0.02956    0.00530    0.00275    0.00360
AFIX  23
H4A   2    0.069434    0.491916    0.745508    11.00000   -1.20000
H4B   2   -0.033059    0.433904    0.837888    11.00000   -1.20000
AFIX   0
C5    1    0.263090    0.423936    0.845972    11.00000    0.02976    0.02604 =
         0.01646    0.01052   -0.00195   -0.00531
AFIX  13
H5    2    0.263305    0.419614    0.924487    11.00000   -1.20000
AFIX   0
C6    1    0.437549    0.526407    0.837207    11.00000    0.02214    0.03671 =
         0.03328    0.01445   -0.00505    0.00443
AFIX  23
H6A   2    0.446766    0.521272    0.757433    11.00000   -1.20000
H6B   2    0.552604    0.483610    0.857638    11.00000   -1.20000
AFIX   0
C7    1    0.432528    0.699374    0.914705    11.00000    0.04125    0.02509 =
         0.01744    0.00722   -0.00427    0.00115
AFIX  23
H7A   2    0.543820    0.760212    0.901043    11.00000   -1.20000
H7B   2    0.440313    0.706684    0.995206    11.00000   -1.20000
AFIX   0
C8    1    0.273606    0.257396    0.761391    11.00000    0.01703    0.02440 =
         0.02935    0.01192   -0.00065    0.00244
C9    1    0.752219    1.034721    0.655466    11.00000    0.01004    0.01156 =
         0.01754    0.00092   -0.00227    0.00319
C10   1    0.754221    1.072894    0.783097    11.00000    0.02583    0.04202 =
         0.01990    0.00726    0.00267   -0.00585
AFIX 137
H10A  2    0.703042    1.174915    0.819350    11.00000   -1.50000
H10B  2    0.884586    1.075768    0.811781    11.00000   -1.50000
H10C  2    0.676328    0.992649    0.800575    11.00000   -1.50000
AFIX   0
O1    3    0.391569    0.799108    0.722457    11.00000    0.01599    0.03887 =
         0.03873    0.02490    0.00481    0.00549
O2    3    0.080355    0.811638    0.733395    11.00000    0.02608    0.03127 =
         0.02796    0.01514   -0.00460    0.00374
O3    3   -0.014355    0.694597    0.487068    11.00000    0.02597    0.03545 =
         0.03447    0.01720   -0.00156   -0.00531
O4    3    0.386473    0.691448    0.447023    11.00000    0.03299    0.02246 =
         0.05091   -0.00102    0.02312   -0.00942
O5    3    0.599900    0.997776    0.595660    11.00000    0.01202    0.03690 =
         0.02010    0.01449    0.00155   -0.00058
O6    3    0.910027    1.045483    0.606600    11.00000    0.01073    0.03159 =
         0.02456    0.01100    0.00192   -0.00091
O7    3    0.282706    0.236571    0.653014    11.00000    0.02496    0.02414 =
         0.01780    0.00686    0.00633    0.00147
O8    3    0.263485    0.139730    0.793248    11.00000    0.04150    0.02136 =
         0.02399    0.01115   -0.00411   -0.00134
O9    3   -0.268249    0.634514    0.649902    11.00000    0.02260    0.03332 =
         0.05738    0.01281    0.00394    0.00417
LA1   4    0.239522    0.927682    0.587223    11.00000    0.01213    0.01686 =
         0.01695    0.00745    0.00152    0.00166
H4C   2    0.474415    0.703623    0.397800    11.00000    0.04897
H4D   2    0.325914    0.597285    0.406155    11.00000    0.04897
H3C   2   -0.088143    0.667696    0.537560    11.00000    0.05610
H3D   2   -0.104753    0.705201    0.437271    11.00000    0.05610
H9A   2   -0.206576    0.687143    0.718704    11.00000    0.06419
H9B   2   -0.387578    0.669487    0.663337    11.00000    0.06419
HKLF 5
REM  LCDA_a.res in P-1
REM R1 =  0.0410 for    2447 Fo > 4sig(Fo)  and  0.0733 for all    2818 data
REM    204 parameters refined using      9 restraints
END
WGHT      0.0841      5.5572
REM Instructions for potential hydrogen bonds
HTAB C10 O1
HTAB O4 O7_$1
HTAB O4 O9_$2
HTAB O3 O9
HTAB O3 O7_$2
HTAB O9 O2
HTAB O9 O1_$3
REM Highest difference peak  2.172,  deepest hole -2.457,  1-sigma level  0.416
Q1    1   0.4997  0.8856  0.6203  11.00000  0.05    2.17
Q2    1   0.3174  0.9240  0.6003  11.00000  0.05    2.14
Q3    1   0.4629  0.9330  0.6067  11.00000  0.05    2.06
Q4    1   0.3448  0.8689  0.6390  11.00000  0.05    1.97
Q5    1  -0.2600  0.7856  0.7540  11.00000  0.05    1.94
Q6    1   0.1140  0.9920  0.5268  11.00000  0.05    1.85
Q7    1   0.5536  0.8913  0.4641  11.00000  0.05    1.85
Q8    1   0.1394  0.9241  0.5597  11.00000  0.05    1.76
Q9    1   0.3120  0.9762  0.6627  11.00000  0.05    1.76
Q10   1   0.2902  1.0184  0.5652  11.00000  0.05    1.74
Q11   1   0.9993  0.9235  0.5528  11.00000  0.05    1.71
Q12   1   0.9098  0.9561  0.7030  11.00000  0.05    1.67
Q13   1   0.8633  0.9731  0.6284  11.00000  0.05    1.64
Q14   1   0.6265  0.9542  0.6252  11.00000  0.05    1.53
Q15   1   0.1817  0.8563  0.6006  11.00000  0.05    1.49
Q16   1   0.8716  0.8779  0.5791  11.00000  0.05    1.47
Q17   1   0.4750  1.0205  0.6732  11.00000  0.05    1.35
Q18   1   0.5871  0.8029  0.4787  11.00000  0.05    1.33
Q19   1   0.7232  0.8995  0.4819  11.00000  0.05    1.31
Q20   1   0.1254  0.8749  0.4808  11.00000  0.05    1.30
;
_shelx_res_checksum     11949
