# Supplementary material for: Crystal structure of poly[[di-μ3-acetato-tetra­aqua­bis­(μ2-cyclo­hexane-1,4-di­carboxyl­ato)dilanth­an­um(III)] dihydrate]
Source: Acta Crystallogr E Crystallogr Commun. 2017 Nov 21;73(Pt 12):1926–30. doi: 10.1107/S2056989017016103 (PMC5730254; doi:10.1107/S2056989017016103)
Supplement: Supplementary file 2 [file e-73-01926-Isup2.hkl]

data_I                                                                          
_shelx_title ' LCDA_a.res in P-1'                                               
_shelx_refln_list_code          4                                               
_shelx_F_calc_maximum      155.87                                               
_exptl_crystal_F_000       416.00                                               
_reflns_d_resolution_high  0.8107                                               
                                                                                
loop_                                                                           
 _space_group_symop_operation_xyz                                               
 'x, y, z'                                                                      
 '-x, -y, -z'                                                                   
                                                                                
_cell_length_a     6.9341                                                       
_cell_length_b     8.9597                                                       
_cell_length_c    12.3030                                                       
_cell_angle_alpha 110.217                                                       
_cell_angle_beta   91.060                                                       
_cell_angle_gamma  93.280                                                       
                                                                                
_shelx_F_squared_multiplier     1.000                                           
                                                                                
loop_                                                                           
 _refln_index_h                                                                 
 _refln_index_k                                                                 
 _refln_index_l                                                                 
 _refln_F_squared_calc                                                          
 _refln_F_squared_meas                                                          
 _refln_F_squared_sigma                                                         
 _refln_observed_status                                                         
   1   0   0         10.24         22.32         1.80 o                         
   2   0   0       8590.35       9089.46       125.39 o                         
   3   0   0        156.96        151.68         5.73 o                         
   4   0   0       4647.84       4785.02        67.13 o                         
   5   0   0        180.25       -115.70       244.90 o                         
   6   0   0       4967.00       5008.86       131.43 o                         
   7   0   0        157.98         59.07       508.78 o                         
   8   0   0       1575.79       1772.16       182.08 o                         
  -8   1   0       2109.35       2411.46       207.22 o                         
  -7   1   0        115.77       -202.53       412.95 o                         
  -6   1   0       3473.32       3520.03        59.47 o                         
  -5   1   0        135.26          2.47       229.08 o                         
  -4   1   0       3636.75       3791.39        52.92 o                         
  -3   1   0        542.89        602.85        12.95 o                         
  -2   1   0       7139.80       7264.15        87.02 o                         
  -1   1   0       1317.24       1284.77        17.25 o                         
   0   1   0      10381.28      10450.26       129.83 o                         
   1   1   0       3091.34       3028.64        74.44 o                         
   2   1   0       6155.50       6026.42        84.06 o                         
   3   1   0         16.98         27.72        15.60 o                         
   4   1   0        665.05         60.10       365.49 o                         
   5   1   0       1886.86        -37.12       276.23 o                         
   6   1   0       1621.76         31.81       291.36 o                         
   7   1   0       1616.91       1751.65       170.70 o                         
   8   1   0        772.75        943.92       134.29 o                         
  -8   2   0        705.61        903.62       136.12 o                         
  -7   2   0       1330.61       1315.52       516.81 o                         
  -6   2   0       1506.12       1526.07        39.90 o                         
  -5   2   0       1915.60       1697.56       133.92 o                         
  -4   2   0        757.21        762.64        19.13 o                         
  -3   2   0       1308.76       1290.45        21.07 o                         
  -2   2   0       2759.46       2780.41        35.81 o                         
  -1   2   0      10735.37      10637.45       211.28 o                         
   0   2   0        591.40        586.24        11.21 o                         
   1   2   0      11075.04      11194.27       160.50 o                         
   2   2   0        158.68        143.85         6.38 o                         
   3   2   0       5603.10       5802.62        76.59 o                         
   4   2   0        361.79        249.67        26.28 o                         
   5   2   0       3144.91        367.97       314.18 o                         
   6   2   0        390.52        249.65        55.63 o                         
   7   2   0       2258.49       2470.87       207.97 o                         
   8   2   0        603.30        720.52        80.61 o                         
  -8   3   0        700.15        766.24       134.58 o                         
  -7   3   0        707.39        763.90        43.25 o                         
  -6   3   0        433.01        439.11        98.65 o                         
  -5   3   0       2849.83       2763.59       187.04 o                         
  -4   3   0        223.94        199.39        15.50 o                         
  -3   3   0       3677.83       3572.12        65.31 o                         
  -2   3   0        475.01        472.87        12.05 o                         
  -1   3   0       6433.54       6257.84        93.09 o                         
   0   3   0       1250.22       1210.51        21.26 o                         
   1   3   0       6400.00       6396.09        89.40 o                         
   2   3   0        198.93        191.34         7.65 o                         
   3   3   0       2324.75       2326.11        36.88 o                         
   4   3   0          0.51         -4.33         2.88 o                         
   5   3   0       3774.23       2063.07       675.03 o                         
   6   3   0         65.82        -31.77        45.92 o                         
   7   3   0        709.17        787.57        43.50 o                         
   8   3   0        407.43        594.14        56.21 o                         
  -8   4   0        256.10        -84.08       129.08 o                         
  -7   4   0       1338.76       1314.19        59.08 o                         
  -6   4   0         84.95         77.34        87.39 o                         
  -5   4   0       3584.81       3687.26       232.78 o                         
  -4   4   0         27.50         34.25        10.52 o                         
  -3   4   0       3371.47       3332.85        69.74 o                         
  -2   4   0        203.29        206.65        11.54 o                         
  -1   4   0       7816.42       8119.24       113.84 o                         
   0   4   0        197.22        225.19        10.10 o                         
   1   4   0       7191.43       7471.29       116.77 o                         
   2   4   0        648.34        582.13        17.08 o                         
   3   4   0       2103.83       2255.95        42.10 o                         
   4   4   0        596.52        625.36        19.91 o                         
   5   4   0       2787.52       2418.45       109.62 o                         
   6   4   0        160.26       -226.66       399.54 o                         
   7   4   0        668.64        555.93        53.63 o                         
  -7   5   0       1075.95       1202.04        59.93 o                         
  -6   5   0        129.83        119.13        70.90 o                         
  -5   5   0       1843.98       1940.31        69.95 o                         
  -4   5   0        221.70        219.77        23.15 o                         
  -3   5   0       2231.95       2202.70        56.27 o                         
  -2   5   0         90.21         78.55        10.44 o                         
  -1   5   0       4178.53       4110.75       105.36 o                         
   0   5   0       1741.12       1788.04        37.78 o                         
   1   5   0       3821.90       3835.69        67.73 o                         
   2   5   0        627.08        681.18        37.34 o                         
   3   5   0       1041.08       1055.99        31.61 o                         
   4   5   0       1274.28       1224.92        33.28 o                         
   5   5   0        905.93        904.24        62.32 o                         
   6   5   0        682.79         -9.04       444.40 o                         
   7   5   0        247.29        358.79        37.46 o                         
  -7   6   0        599.75        523.63        51.45 o                         
  -6   6   0        595.33        700.31       110.08 o                         
  -5   6   0        604.76        662.44        44.74 o                         
  -4   6   0       2118.78       2179.43        70.77 o                         
  -3   6   0        850.42        821.05        29.84 o                         
  -2   6   0       1831.24       1881.87        51.17 o                         
  -1   6   0       1352.70       1314.55        55.35 o                         
   0   6   0       1756.69       1934.99        46.90 o                         
   1   6   0       1290.45       1113.79        39.38 o                         
   2   6   0       5654.60       3573.27       141.48 o                         
   3   6   0        121.19        120.92        13.75 o                         
   4   6   0       2578.55       2756.87       214.31 o                         
   5   6   0        288.77        225.39        40.90 o                         
   6   6   0       1708.93       1970.39       114.29 o                         
  -6   7   0       1175.36       1285.94        85.51 o                         
  -5   7   0        281.36        219.89        47.72 o                         
  -4   7   0       2570.17       2643.72       162.44 o                         
  -3   7   0         17.80          1.78         8.87 o                         
  -2   7   0       2038.68       1958.09        56.08 o                         
  -1   7   0        455.40        425.96        38.87 o                         
   0   7   0       3343.28       3448.98        80.43 o                         
   1   7   0        341.06        270.39        26.90 o                         
   2   7   0       2895.72       2766.62       119.61 o                         
   3   7   0        188.25         17.85        20.38 o                         
   4   7   0       1426.95       1605.08       174.28 o                         
   5   7   0          7.78        -51.58        34.39 o                         
  -5   8   0         10.22         -6.61        59.32 o                         
  -4   8   0       1405.36       1390.67       129.71 o                         
  -3   8   0        104.72         97.81        24.22 o                         
  -2   8   0        562.82        511.41        32.47 o                         
  -1   8   0        619.02        677.60        49.46 o                         
   0   8   0       2055.80       2132.22        63.17 o                         
   1   8   0        719.55        704.09        45.84 o                         
   2   8   0        844.23        774.11        71.21 o                         
   3   8   0        460.72        374.93        43.27 o                         
   4   8   0        514.59        609.42        66.62 o                         
  -4   9   0        541.26        548.50        90.38 o                         
  -3   9   0        345.42        299.30        33.99 o                         
  -2   9   0        357.03        361.23        87.89 o                         
  -1   9   0       1669.90       1782.90        80.43 o                         
   0   9   0        444.12        481.17        35.69 o                         
   1   9   0       1808.74       1947.62        73.56 o                         
   2   9   0        362.20        383.94       111.16 o                         
   3   9   0        648.50        619.68        56.84 o                         
  -2  10   0        168.77        154.66        31.13 o                         
  -1  10   0        984.41       1236.71        87.71 o                         
   0  10   0          6.49         -8.23        21.96 o                         
   1  10   0       1023.42       1140.14        76.28 o                         
  -2 -10   1        276.19        363.14       101.33 o                         
  -1 -10   1        879.43       1089.04        59.16 o                         
   0 -10   1        330.59        452.74        40.30 o                         
   1 -10   1        870.89       1038.18        66.04 o                         
   2 -10   1         58.33         36.63        21.86 o                         
   3 -10   1        639.99        531.18        42.73 o                         
  -4  -9   1         43.23        178.47       110.58 o                         
  -3  -9   1        596.26        584.76        53.07 o                         
  -2  -9   1          0.45        -24.04        16.02 o                         
  -1  -9   1       1432.66       1342.41        64.47 o                         
   0  -9   1         22.79          1.32        19.55 o                         
   1  -9   1       1393.74       1532.87        72.99 o                         
   2  -9   1          3.40        -10.77        11.49 o                         
   3  -9   1        532.28        414.19        36.19 o                         
   4  -9   1        113.76         27.70        81.84 o                         
   5  -9   1        824.32       1008.39        83.33 o                         
  -5  -8   1        843.19       1605.65        63.91 o                         
  -4  -8   1         84.18        110.52        97.25 o                         
  -3  -8   1        471.84        432.53        42.31 o                         
  -2  -8   1         47.16        -15.28        14.15 o                         
  -1  -8   1        984.63       1047.77        50.19 o                         
   0  -8   1        156.91        157.44        22.94 o                         
   1  -8   1        859.49        947.06        55.08 o                         
   2  -8   1        133.06        119.22        18.90 o                         
   3  -8   1        344.24        319.22        32.35 o                         
   4  -8   1        877.54        868.91       106.30 o                         
   5  -8   1        382.90        359.74        60.14 o                         
   6  -8   1        333.02        392.79        54.01 o                         
  -6  -7   1        409.32        474.48        76.48 o                         
  -5  -7   1        404.93        581.47        51.73 o                         
  -4  -7   1        470.36        575.93        41.03 o                         
  -3  -7   1        235.25        152.19        18.55 o                         
  -2  -7   1       1123.92       1077.62        35.71 o                         
  -1  -7   1        512.30        410.76        34.90 o                         
   0  -7   1       2715.81       2838.12        69.69 o                         
   1  -7   1        530.67        503.71        40.09 o                         
   2  -7   1       1636.16       1602.44        48.16 o                         
   3  -7   1          8.42          7.19         8.07 o                         
   4  -7   1       2404.43       2400.28       152.30 o                         
   5  -7   1        199.67        171.73        77.78 o                         
   6  -7   1       1304.46       1348.81        83.07 o                         
  -6  -6   1       1750.13       1984.69       117.08 o                         
  -5  -6   1        177.80         88.13        27.52 o                         
  -4  -6   1       1247.50       1118.47        45.77 o                         
  -3  -6   1        791.43        820.97        29.69 o                         
  -2  -6   1       4643.56       5250.17       203.95 o                         
  -1  -6   1        400.43        368.62        24.77 o                         
   0  -6   1       4694.00       4842.25        91.63 o                         
   1  -6   1        311.92        341.83        27.24 o                         
   2  -6   1       1431.25       1438.60        40.25 o                         
   3  -6   1        319.80        289.07        16.81 o                         
   4  -6   1       1661.23       1687.58        59.94 o                         
   5  -6   1         77.29          6.97        51.49 o                         
   6  -6   1        968.85       1046.34        72.26 o                         
   7  -6   1         86.41         66.27        32.02 o                         
  -7  -5   1          0.15        -27.48        18.32 o                         
  -6  -5   1       1307.10       1586.36        81.37 o                         
  -5  -5   1         67.37         75.52        14.33 o                         
  -4  -5   1       1291.89       1163.19        27.98 o                         
  -3  -5   1         50.01         45.50         8.26 o                         
  -2  -5   1       3150.51       3343.42       138.66 o                         
  -1  -5   1       1010.07        929.22        28.71 o                         
   0  -5   1       1809.65       1911.39        35.46 o                         
   1  -5   1       1063.04       1096.35        46.47 o                         
   2  -5   1       1020.86       1032.02        30.18 o                         
   3  -5   1        555.97        578.98        27.65 o                         
   4  -5   1       1771.27       1809.05        58.73 o                         
   5  -5   1       1611.28       1660.94       166.54 o                         
   6  -5   1        461.55        448.39        74.24 o                         
   7  -5   1        720.22        749.63        48.27 o                         
  -7  -4   1        277.43        278.77        29.28 o                         
  -6  -4   1        551.76        391.75        50.80 o                         
  -5  -4   1       1416.02       1240.47        57.64 o                         
  -4  -4   1       1980.70       1969.39        31.55 o                         
  -3  -4   1        826.15        764.99        22.04 o                         
  -2  -4   1       3156.72       3420.74       135.90 o                         
  -1  -4   1       5163.44       5307.96        97.24 o                         
   0  -4   1        540.50        516.09        13.95 o                         
   1  -4   1       5206.13       5381.28       101.27 o                         
   2  -4   1       1881.12       1816.47        30.53 o                         
   3  -4   1       2692.41       2817.73        61.11 o                         
   4  -4   1       1168.51       1141.43        36.41 o                         
   5  -4   1       2344.64       2294.41       182.15 o                         
   6  -4   1        187.38        163.96        51.92 o                         
   7  -4   1        904.33        951.03        49.79 o                         
   8  -4   1        776.79        668.69       161.78 o                         
  -8  -3   1        292.53        436.25        61.41 o                         
  -7  -3   1        984.11       -191.55       565.06 o                         
  -6  -3   1        188.46         92.93        36.20 o                         
  -5  -3   1       2355.31       2067.67       643.64 o                         
  -4  -3   1        614.05        685.10        14.18 o                         
  -3  -3   1       2652.34       2658.69        47.01 o                         
  -2  -3   1       1276.04       1405.47        24.43 o                         
  -1  -3   1       2126.89       2050.23        88.49 o                         
   0  -3   1       1768.91       2051.51        28.09 o                         
   1  -3   1       1957.58       1953.55        60.60 o                         
   2  -3   1          1.00          6.97         2.83 o                         
   3  -3   1       4945.64       5180.65        78.93 o                         
   4  -3   1         14.34          7.40         6.11 o                         
   5  -3   1       1924.12       1824.50       150.38 o                         
   6  -3   1         99.82        140.69        80.91 o                         
   7  -3   1        504.66        508.39        35.72 o                         
   8  -3   1        559.67        555.87       141.50 o                         
  -8  -2   1        609.42        779.80        85.25 o                         
  -7  -2   1        888.92         73.93       510.17 o                         
  -6  -2   1         72.75        -14.40       350.31 o                         
  -5  -2   1       2002.19       1886.80       572.13 o                         
  -4  -2   1          6.03         31.02        13.00 o                         
  -3  -2   1       3136.24       3146.71        61.04 o                         
  -2  -2   1          1.62          0.52         1.64 o                         
  -1  -2   1       2462.08       2405.64        93.42 o                         
   0  -2   1        781.85        845.56        14.26 o                         
   1  -2   1       2586.56       2475.74        90.67 o                         
   2  -2   1       2349.63       2514.91        37.66 o                         
   3  -2   1       1190.76       1151.36        21.24 o                         
   4  -2   1        738.93        751.54        17.66 o                         
   5  -2   1       2186.75       2033.62        39.51 o                         
   6  -2   1        805.05        192.16       264.27 o                         
   7  -2   1        407.78        432.05        30.18 o                         
   8  -2   1        625.83        794.49       133.19 o                         
  -8  -1   1        512.40        587.54       115.48 o                         
  -7  -1   1       1259.02        153.01       526.34 o                         
  -6  -1   1        619.50         12.54       373.99 o                         
  -5  -1   1       2135.12        524.03       432.91 o                         
  -4  -1   1        264.03        -58.96       334.44 o                         
  -3  -1   1       3784.62       3890.50       137.50 o                         
  -2  -1   1       2670.47       2840.02        52.86 o                         
  -1  -1   1       1498.73       1688.26        29.65 o                         
   0  -1   1       5970.12       5909.87        82.57 o                         
   1  -1   1       1612.50       1825.27        22.38 o                         
   2  -1   1       1913.00       1998.18        32.07 o                         
   3  -1   1       2815.81       2856.13        42.73 o                         
   4  -1   1       2181.32       2227.82        32.63 o                         
   5  -1   1        544.51        522.73        20.21 o                         
   6  -1   1       1739.00       1674.24        34.67 o                         
   7  -1   1       1097.77       1057.59       132.64 o                         
   8  -1   1        710.09        909.72       140.90 o                         
  -8   0   1       1752.02       1820.82       179.80 o                         
  -7   0   1       1209.28        241.19       480.59 o                         
  -6   0   1       2010.91        299.97       350.91 o                         
  -5   0   1       3231.77       1127.66       448.78 o                         
  -4   0   1       1430.39       1535.12        27.27 o                         
  -3   0   1        610.90        648.98        12.70 o                         
  -2   0   1       2623.74       2631.76        39.77 o                         
  -1   0   1       6331.70       6536.90        94.51 o                         
   1   0   1       8862.33       8199.56       229.44 o                         
   2   0   1       3545.26       3362.91        55.89 o                         
   3   0   1       1213.55       1397.54        21.72 o                         
   4   0   1       1504.98       1449.42        24.62 o                         
   5   0   1        248.69        279.12         7.91 o                         
   6   0   1       1412.72       1356.84        31.48 o                         
   7   0   1         27.31         35.34        13.83 o                         
   8   0   1       1156.49       1284.72       157.94 o                         
  -8   1   1       1453.04       1637.23       169.32 o                         
  -7   1   1        438.03        -87.72       420.45 o                         
  -6   1   1       2680.87       2709.68        65.93 o                         
  -5   1   1        913.03        271.32       335.60 o                         
  -4   1   1       1535.91       1573.53        28.81 o                         
  -3   1   1       1929.00       2091.34        33.90 o                         
  -2   1   1       1328.98       1313.17        18.75 o                         
  -1   1   1        179.53        198.70        10.74 o                         
   0   1   1      21721.40      20012.87       186.61 o                         
   1   1   1        131.85        127.36        19.24 o                         
   2   1   1       1873.48       1805.77        24.96 o                         
   3   1   1          3.03          7.23         2.86 o                         
   4   1   1        944.29        942.20        18.07 o                         
   5   1   1        273.68        -13.53       266.84 o                         
   6   1   1       2281.62       2809.01       105.15 o                         
   7   1   1        599.46        831.08       129.33 o                         
   8   1   1        700.43        893.36       137.08 o                         
  -8   2   1        924.32       1011.75       133.55 o                         
  -7   2   1          0.09         17.73        16.98 o                         
  -6   2   1       1836.99       1857.91        45.70 o                         
  -5   2   1        264.80        191.27        58.44 o                         
  -4   2   1        795.92        846.83        24.58 o                         
  -3   2   1          5.69          6.01         4.05 o                         
  -2   2   1       3494.22       3542.91        42.21 o                         
  -1   2   1       7470.31       7559.10       102.07 o                         
   0   2   1       5243.84       5414.74        54.00 o                         
   1   2   1       7493.60       7634.05       116.30 o                         
   2   2   1       1660.27       1637.07        25.26 o                         
   3   2   1       1425.17       1519.08        27.95 o                         
   4   2   1       1373.42       1419.50        26.30 o                         
   5   2   1       2873.38        218.73       342.08 o                         
   6   2   1       1755.45        126.21       294.07 o                         
   7   2   1       2041.06       2074.00       193.59 o                         
   8   2   1        348.09        307.44        48.92 o                         
  -8   3   1        830.67        755.04       141.62 o                         
  -7   3   1        886.96        895.44        43.63 o                         
  -6   3   1       1767.61       1860.72       155.82 o                         
  -5   3   1       2649.94       2715.85       179.62 o                         
  -4   3   1       1285.10       1267.28        34.21 o                         
  -3   3   1       1930.08       1930.20        37.20 o                         
  -2   3   1       2169.74       2180.82        30.25 o                         
  -1   3   1      15709.72      16029.93       219.11 o                         
   0   3   1       5423.28       5570.08        60.70 o                         
   1   3   1      14977.14      15514.31       178.58 o                         
   2   3   1        939.11        989.72        17.74 o                         
   3   3   1       1282.88       1294.64        23.45 o                         
   4   3   1        912.52        867.34        24.00 o                         
   5   3   1       3031.52       3160.87        70.10 o                         
   6   3   1        475.43        -65.34       234.08 o                         
   7   3   1       1118.78       1109.69        60.01 o                         
  -8   4   1        509.10        516.49        54.35 o                         
  -7   4   1       1385.18       1179.81       163.40 o                         
  -6   4   1        576.39        457.05       112.28 o                         
  -5   4   1        777.30        781.20        37.61 o                         
  -4   4   1        916.95        913.95        33.15 o                         
  -3   4   1       2087.13       1983.31        46.41 o                         
  -2   4   1        587.71        603.08        19.42 o                         
  -1   4   1       3735.30       3519.28        91.14 o                         
   0   4   1         71.93         67.83         8.34 o                         
   1   4   1       3710.98       3690.54        62.46 o                         
   2   4   1        142.80        100.03        11.32 o                         
   3   4   1       1512.01       1603.54        34.34 o                         
   4   4   1          1.01          9.11         5.58 o                         
   5   4   1       1863.90       1935.45        88.92 o                         
   6   4   1        149.75        -42.90        52.52 o                         
   7   4   1        785.76        690.68        53.22 o                         
  -7   5   1        778.81        696.75        45.42 o                         
  -6   5   1        122.13         42.53        72.01 o                         
  -5   5   1       1317.54       1355.36        54.09 o                         
  -4   5   1         38.29         33.73        15.79 o                         
  -3   5   1       1126.06       1051.74        32.36 o                         
  -2   5   1          1.27          1.72         6.98 o                         
  -1   5   1       4206.99       3927.62       103.77 o                         
   0   5   1        526.93        528.01        22.20 o                         
   1   5   1       3575.96       3575.26        64.54 o                         
   2   5   1        637.29        570.49        24.18 o                         
   3   5   1       1675.93       1740.91        38.68 o                         
   4   5   1        434.20        464.41       105.62 o                         
   5   5   1       1863.32       1485.74       173.18 o                         
   6   5   1        219.58         47.89        64.74 o                         
   7   5   1        415.40        462.49        44.66 o                         
  -7   6   1        801.23        833.66        72.13 o                         
  -6   6   1        181.62        139.69        87.56 o                         
  -5   6   1        796.78        884.54        47.46 o                         
  -4   6   1         90.59         80.01        20.59 o                         
  -3   6   1       2089.89       1994.87        53.80 o                         
  -2   6   1        511.30        450.72        68.29 o                         
  -1   6   1       2474.19       2561.80        83.26 o                         
   0   6   1        262.78        240.73        19.47 o                         
   1   6   1       2245.62       2370.62        57.32 o                         
   2   6   1        528.45        501.27        63.88 o                         
   3   6   1        510.95        453.87        21.12 o                         
   4   6   1       1199.62       1295.09       151.13 o                         
   5   6   1        915.14       1063.54        54.97 o                         
   6   6   1        433.66        284.01        69.07 o                         
  -6   7   1        153.37        237.18        43.52 o                         
  -5   7   1        844.80        830.90        69.40 o                         
  -4   7   1       1236.06       1167.01       114.53 o                         
  -3   7   1        433.44        387.63        25.99 o                         
  -2   7   1       1310.48       1313.31        46.53 o                         
  -1   7   1        959.01        944.13        53.28 o                         
   0   7   1       1210.83       1294.53        40.91 o                         
   1   7   1        871.77        751.69        45.06 o                         
   2   7   1       2268.52       2177.81       181.40 o                         
   3   7   1          4.76        -16.92        11.28 o                         
   4   7   1       1640.89       1774.23        96.63 o                         
   5   7   1        173.12         75.33        40.78 o                         
  -5   8   1        216.91        169.66        56.85 o                         
  -4   8   1       1640.12       1469.16       134.36 o                         
  -3   8   1         28.06         31.84        17.74 o                         
  -2   8   1       1163.50       1111.82        45.29 o                         
  -1   8   1        120.23         90.97        33.87 o                         
   0   8   1       3355.89       3549.13        87.60 o                         
   1   8   1         87.43         73.93        29.29 o                         
   2   8   1       1906.81       1991.61       106.31 o                         
   3   8   1         10.81        -24.91        16.61 o                         
   4   8   1       1406.90       1683.53       103.94 o                         
  -4   9   1       1399.79       1703.46       152.99 o                         
  -3   9   1        111.88        111.12        25.21 o                         
  -2   9   1       1445.35       1597.09       100.08 o                         
  -1   9   1        440.92        545.41        52.07 o                         
   0   9   1       1879.86       2002.63        73.15 o                         
   1   9   1        539.59        552.38        49.02 o                         
   2   9   1       1457.71       1530.42       103.49 o                         
   3   9   1        346.26        212.14        43.46 o                         
  -1  10   1        312.21        651.78        71.90 o                         
   0  10   1        625.37        680.02        48.90 o                         
  -2 -10   2       1314.96       1344.33       161.18 o                         
  -1 -10   2        356.82        357.89        40.66 o                         
   0 -10   2       1436.87       1532.39        64.04 o                         
   1 -10   2        376.75        482.15        49.65 o                         
   2 -10   2       1143.68       1057.32       115.94 o                         
   3 -10   2        256.36        212.45        32.22 o                         
  -4  -9   2       1045.09        986.50       154.76 o                         
  -3  -9   2        354.17        297.94        40.66 o                         
  -2  -9   2        196.69        150.57        22.37 o                         
  -1  -9   2        848.71        953.90        50.50 o                         
   0  -9   2        564.76        616.09        36.86 o                         
   1  -9   2        941.67       1039.40        59.35 o                         
   2  -9   2        237.80        217.23        24.47 o                         
   3  -9   2        730.58        669.96        44.03 o                         
   4  -9   2          7.22        -80.69        74.78 o                         
   5  -9   2        819.98        961.39        81.60 o                         
  -5  -8   2        846.33       1360.37        61.45 o                         
  -4  -8   2          9.11         46.28        88.91 o                         
  -3  -8   2        762.63        815.56        46.21 o                         
  -2  -8   2         38.22          7.09        15.77 o                         
  -1  -8   2       1863.71       1761.46        73.18 o                         
   0  -8   2         27.68         20.47        15.89 o                         
   1  -8   2       1920.58       2045.02        67.65 o                         
   2  -8   2         69.15         63.99        14.26 o                         
   3  -8   2       1478.45       1428.09        56.55 o                         
   4  -8   2        174.40        133.40        77.56 o                         
   5  -8   2       1513.07       1649.64        94.00 o                         
   6  -8   2         99.09        155.27        43.46 o                         
  -6  -7   2         94.47         43.58        59.21 o                         
  -5  -7   2       1498.97       1747.00        78.99 o                         
  -4  -7   2         49.99         49.17        14.68 o                         
  -3  -7   2       1639.82       1370.52        50.63 o                         
  -2  -7   2        659.99        600.22        28.79 o                         
  -1  -7   2       3949.00       4075.77       107.56 o                         
   0  -7   2          3.24        -11.27        13.46 o                         
   1  -7   2       3914.11       3972.52       108.41 o                         
   2  -7   2        451.61        393.35        24.49 o                         
   3  -7   2       1151.78       1110.79        36.04 o                         
   4  -7   2        750.26        762.51        38.16 o                         
   5  -7   2       1967.21       1946.16        95.74 o                         
   6  -7   2        203.29        198.31        42.89 o                         
  -6  -6   2        223.68         75.74        46.22 o                         
  -5  -6   2       2064.43       2047.69        65.95 o                         
  -4  -6   2        185.99        162.65        20.59 o                         
  -3  -6   2        827.06        719.28        29.77 o                         
  -2  -6   2        914.31        770.19        27.52 o                         
  -1  -6   2       4196.04       4267.89        91.95 o                         
   0  -6   2       1929.98       2050.34        50.03 o                         
   1  -6   2       4420.21       4383.69       112.70 o                         
   2  -6   2        468.36        411.01        25.19 o                         
   3  -6   2        135.56        124.68        10.15 o                         
   4  -6   2        947.75        947.03        44.12 o                         
   5  -6   2       1059.82       1032.37        94.85 o                         
   6  -6   2       1083.37       1111.12        57.98 o                         
   7  -6   2        175.97        182.47        39.39 o                         
  -7  -5   2        616.10        537.04        41.29 o                         
  -6  -5   2       1228.26       1338.62        76.37 o                         
  -5  -5   2       1293.95       1885.46        94.05 o                         
  -4  -5   2        703.77       -237.66       423.37 o                         
  -3  -5   2        733.28        651.63        23.02 o                         
  -2  -5   2       1956.91       2062.88       104.58 o                         
  -1  -5   2        750.41        604.78        35.57 o                         
   0  -5   2       5167.00       5391.70        74.43 o                         
   1  -5   2        613.74        689.79        35.62 o                         
   2  -5   2       1126.13       1094.13        34.98 o                         
   3  -5   2        460.87        493.13        25.08 o                         
   4  -5   2       1745.30       1776.88        57.53 o                         
   5  -5   2        117.35        137.26        41.83 o                         
   6  -5   2       1747.80       1792.67       115.42 o                         
   7  -5   2         37.71         45.15        18.97 o                         
  -7  -4   2         43.75       -479.05       575.63 o                         
  -6  -4   2       1676.82       1895.07        88.66 o                         
  -5  -4   2         93.90       -319.96       449.82 o                         
  -4  -4   2       2092.96       2090.49        37.15 o                         
  -3  -4   2         14.50         -8.21         5.47 o                         
  -2  -4   2       6598.09       6723.05       244.46 o                         
  -1  -4   2       1143.97       1149.45        33.39 o                         
   0  -4   2       3112.25       3112.45        40.85 o                         
   1  -4   2       1137.25       1142.98        32.44 o                         
   2  -4   2       4723.12       4674.64        64.29 o                         
   3  -4   2        495.00        514.38        18.23 o                         
   4  -4   2       2782.11       2781.06        72.22 o                         
   5  -4   2        716.57        666.35       106.74 o                         
   6  -4   2       1562.72       1562.12       102.84 o                         
   7  -4   2        368.90        385.28        33.20 o                         
   8  -4   2       1059.62       1030.91       182.32 o                         
  -8  -3   2       1062.29       1313.07        90.09 o                         
  -7  -3   2        303.75       -184.65       520.03 o                         
  -6  -3   2       1065.31       1064.43        79.88 o                         
  -5  -3   2        678.79        925.00       535.96 o                         
  -4  -3   2       3724.54       3738.78        61.99 o                         
  -3  -3   2        818.35        853.38        18.77 o                         
  -2  -3   2      10419.14      10888.73       123.65 o                         
  -1  -3   2       1098.89       1161.53        65.61 o                         
   0  -3   2       1168.35       1192.18        19.09 o                         
   1  -3   2        890.60        914.56        36.88 o                         
   2  -3   2       4091.06       4316.13        51.43 o                         
   3  -3   2       2827.82       2868.22        51.92 o                         
   4  -3   2       2396.39       2471.78        44.07 o                         
   5  -3   2       1112.87       1124.92       122.74 o                         
   6  -3   2        492.96        519.10        38.14 o                         
   7  -3   2        399.35        442.54        33.50 o                         
   8  -3   2       1007.65       1103.00       165.95 o                         
  -8  -2   2        500.26        414.03        42.09 o                         
  -7  -2   2        425.64       -385.69       464.50 o                         
  -6  -2   2        594.36       -187.79       309.86 o                         
  -5  -2   2        945.76        364.06       493.73 o                         
  -4  -2   2       1106.09        -10.05       222.59 o                         
  -3  -2   2       4369.71       4425.54        59.93 o                         
  -2  -2   2         53.76         60.84         5.66 o                         
  -1  -2   2       2000.68       1994.68        85.93 o                         
   0  -2   2       1782.91       1676.01        22.83 o                         
   1  -2   2       2074.51       2039.50        53.61 o                         
   2  -2   2        355.74        391.18         9.73 o                         
   3  -2   2       6064.22       6508.62        85.56 o                         
   4  -2   2          0.76         -6.70         4.47 o                         
   5  -2   2       2445.96       2584.91        43.11 o                         
   6  -2   2         29.28         67.27        71.70 o                         
   7  -2   2        702.07        667.01        34.91 o                         
   8  -2   2        419.91        538.79       130.40 o                         
  -8  -1   2        571.88        746.59        73.03 o                         
  -7  -1   2       1321.72       -379.29       462.99 o                         
  -6  -1   2         29.53        -74.06        49.37 o                         
  -5  -1   2       3958.14       4345.86       710.51 o                         
  -4  -1   2        302.69       -238.43       221.01 o                         
  -3  -1   2       6755.88       7001.66        91.52 o                         
  -2  -1   2         75.58         71.25         5.02 o                         
  -1  -1   2       7399.22       7320.56        89.68 o                         
   0  -1   2        229.42        255.37         7.49 o                         
   1  -1   2      14710.77      14490.53       496.37 o                         
   2  -1   2        556.27        525.36        13.06 o                         
   3  -1   2       5605.48       6111.64        82.61 o                         
   4  -1   2         51.71         43.81         7.25 o                         
   5  -1   2       2524.44       2430.38        43.07 o                         
   6  -1   2        110.40         94.61        71.91 o                         
   7  -1   2       1219.27       1370.48        94.97 o                         
   8  -1   2        332.96        316.72       103.56 o                         
  -8   0   2        519.46        590.25        72.35 o                         
  -7   0   2       1182.71        158.59       498.39 o                         
  -6   0   2        117.51         68.98        60.37 o                         
  -5   0   2       3581.33       2932.18       583.80 o                         
  -4   0   2          1.61          1.07         3.04 o                         
  -3   0   2       4572.58       4477.95        59.18 o                         
  -2   0   2        367.85        378.82         9.88 o                         
  -1   0   2        556.09        632.95        12.81 o                         
   0   0   2         32.78         42.86         3.94 o                         
   1   0   2        556.69        653.80        26.57 o                         
   2   0   2         63.60         58.90         4.77 o                         
   3   0   2       3370.30       3415.00        49.55 o                         
   4   0   2        628.61        581.94        17.76 o                         
   5   0   2         59.53         64.66         6.75 o                         
   6   0   2        496.81        488.89        96.52 o                         
   7   0   2        643.24        746.76       119.54 o                         
   8   0   2        525.60        713.31       138.11 o                         
  -8   1   2        876.43        837.37       119.50 o                         
  -7   1   2        802.46       -219.47       377.23 o                         
  -6   1   2        457.65        -55.10       276.77 o                         
  -5   1   2       1598.66       1542.59       116.34 o                         
  -4   1   2        917.82        867.81        20.03 o                         
  -3   1   2       1735.59       1780.45        28.79 o                         
  -2   1   2       1471.75       1469.54        23.00 o                         
  -1   1   2       2816.37       2508.97        72.86 o                         
   0   1   2        994.47       1020.95        17.53 o                         
   1   1   2       2699.52       2660.19        47.46 o                         
   2   1   2       5217.36       5091.66       230.66 o                         
   3   1   2        148.23        122.94         5.68 o                         
   4   1   2       1803.87       1775.38        31.71 o                         
   5   1   2        317.89        347.16         9.95 o                         
   6   1   2       2149.43        505.66       390.79 o                         
   7   1   2        404.83        476.71       103.01 o                         
   8   1   2        883.80       1138.70       156.60 o                         
  -8   2   2        366.24        407.52        49.82 o                         
  -7   2   2        542.78        565.23        43.98 o                         
  -6   2   2       1992.58       2042.97       152.33 o                         
  -5   2   2        700.41        610.21        78.54 o                         
  -4   2   2        848.97        796.02        21.51 o                         
  -3   2   2        507.13        560.71        15.51 o                         
  -2   2   2       3983.05       4065.78        46.63 o                         
  -1   2   2        247.16        263.60        12.89 o                         
   0   2   2       7598.92       7544.04        82.71 o                         
   1   2   2        311.77        300.67        15.84 o                         
   2   2   2       3190.53       3214.06        39.83 o                         
   3   2   2          2.56         -6.28         4.18 o                         
   4   2   2       1940.98       2020.96        36.56 o                         
   5   2   2        103.72        -22.69       236.03 o                         
   6   2   2       3747.50       -156.16       261.10 o                         
   7   2   2         98.47        253.42        95.24 o                         
   8   2   2        660.19        729.85        59.72 o                         
  -8   3   2        842.01        897.46        50.10 o                         
  -7   3   2          7.26          5.08        16.64 o                         
  -6   3   2       3986.94       4005.57       242.13 o                         
  -5   3   2         19.15         27.25         6.91 o                         
  -4   3   2       2639.59       2717.62        50.80 o                         
  -3   3   2          1.77         -0.88         4.28 o                         
  -2   3   2       3250.40       3450.40        49.00 o                         
  -1   3   2       1389.41       1385.19        28.39 o                         
   0   3   2      24296.14      24638.46       238.73 o                         
   1   3   2       1406.70       1430.42        32.16 o                         
   2   3   2       3190.39       3229.82        49.00 o                         
   3   3   2         14.67         25.51         4.91 o                         
   4   3   2       2333.01       2377.77        40.62 o                         
   5   3   2        779.00        232.11       314.38 o                         
   6   3   2       1778.32        154.73       407.73 o                         
   7   3   2        696.54        830.38       136.84 o                         
  -7   4   2        283.82        221.02        34.91 o                         
  -6   4   2       1126.94       1124.69        54.40 o                         
  -5   4   2        143.56        145.29        20.30 o                         
  -4   4   2       2823.35       2861.68        69.55 o                         
  -3   4   2         34.31         40.12         7.31 o                         
  -2   4   2       2148.88       2072.93        43.00 o                         
  -1   4   2       2815.60       2799.22        79.91 o                         
   0   4   2        861.06        829.42        23.27 o                         
   1   4   2       2681.93       2668.83        53.79 o                         
   2   4   2       1851.09       1854.23        44.67 o                         
   3   4   2        186.58        189.81        11.86 o                         
   4   4   2        609.22        546.50       101.62 o                         
   5   4   2       1686.77       1856.10        82.74 o                         
   6   4   2        186.86       -196.04       214.56 o                         
   7   4   2        802.56        747.67        53.86 o                         
  -7   5   2        376.43        387.28        50.80 o                         
  -6   5   2        243.65        253.12        42.40 o                         
  -5   5   2        697.44        719.60        40.71 o                         
  -4   5   2        315.75        326.68        28.27 o                         
  -3   5   2       1474.33       1543.97        49.86 o                         
  -2   5   2        477.13        435.97        23.79 o                         
  -1   5   2       3102.03       3131.24        91.92 o                         
   0   5   2        177.06        202.94        15.59 o                         
   1   5   2       3090.26       3194.40        65.22 o                         
   2   5   2         21.09         22.44        11.90 o                         
   3   5   2       2727.16       2843.79        63.62 o                         
   4   5   2         21.03        -52.14        83.76 o                         
   5   5   2       1598.62       1522.83       172.41 o                         
   6   5   2         46.19         17.53        28.18 o                         
  -6   6   2         47.25        -35.15        94.15 o                         
  -5   6   2        719.58        728.86        43.76 o                         
  -4   6   2         21.30        -13.12        57.21 o                         
  -3   6   2       1374.27       1299.40        45.19 o                         
  -2   6   2        109.56         40.64        41.44 o                         
  -1   6   2       2886.79       2847.61        90.81 o                         
   0   6   2          1.82        -18.39        12.26 o                         
   1   6   2       2480.30       2306.47        64.25 o                         
   2   6   2        149.66         80.52        80.67 o                         
   3   6   2        696.68        629.15        38.32 o                         
   4   6   2        129.11         87.14        46.70 o                         
   5   6   2       1413.56       1688.77        70.61 o                         
   6   6   2        164.66        160.74        35.76 o                         
  -6   7   2        124.93        -38.58       104.92 o                         
  -5   7   2        451.09        476.13        55.11 o                         
  -4   7   2        101.97         52.70        78.01 o                         
  -3   7   2       1009.35        988.57        41.90 o                         
  -2   7   2        606.89        448.82        89.78 o                         
  -1   7   2       1506.80       1588.31        70.91 o                         
   0   7   2        439.14        329.92        29.21 o                         
   1   7   2       1431.60       1320.03        68.90 o                         
   2   7   2        531.58        560.55       111.16 o                         
   3   7   2        359.45        448.40        39.63 o                         
   4   7   2        853.70        924.77        74.97 o                         
   5   7   2        624.24        629.99        64.21 o                         
  -5   8   2        683.46        714.54        72.91 o                         
  -4   8   2        752.98        741.34       106.76 o                         
  -3   8   2        423.93        394.09        36.99 o                         
  -2   8   2        872.72        873.89        74.25 o                         
  -1   8   2        819.90        820.53        55.05 o                         
   0   8   2       1403.59       1535.77        56.05 o                         
   1   8   2        753.65        783.32        70.85 o                         
   2   8   2        862.91        933.07       141.33 o                         
   3   8   2        205.05        102.56        34.36 o                         
   4   8   2        597.09       1479.53        99.49 o                         
  -3   9   2        600.84        146.46        31.27 o                         
  -2   9   2       1363.84       1485.27        99.96 o                         
  -1   9   2        135.25        148.10        38.41 o                         
   0   9   2       1227.77       1344.44        73.07 o                         
   1   9   2        115.69         -9.36        48.82 o                         
   2   9   2       1377.26       1602.33       106.24 o                         
  -2 -10   3        696.65        880.67        59.17 o                         
  -1 -10   3         79.30         86.86        38.22 o                         
   0 -10   3       1909.22       2022.76        65.76 o                         
   1 -10   3         99.89         59.11        34.26 o                         
   2 -10   3       1022.78        997.25        53.74 o                         
   3 -10   3         36.80         -6.11        20.08 o                         
  -4  -9   3       1690.06       1693.35       185.71 o                         
  -3  -9   3         53.90        142.67        27.00 o                         
  -2  -9   3        525.66        528.83        35.68 o                         
  -1  -9   3        417.06        388.07        40.57 o                         
   0  -9   3        725.13        758.74        41.83 o                         
   1  -9   3        464.66        482.54        39.50 o                         
   2  -9   3        689.56        633.68        35.47 o                         
   3  -9   3        721.36        669.96        45.53 o                         
   4  -9   3        453.41        388.51        78.03 o                         
   5  -9   3       1012.70       1017.31        84.93 o                         
  -5  -8   3       1175.49       6224.91      1247.05 o                         
  -4  -8   3        304.35        268.18        35.16 o                         
  -3  -8   3        915.02        843.05        48.19 o                         
  -2  -8   3        243.80        252.34        24.32 o                         
  -1  -8   3       2996.88       3122.02        94.60 o                         
   0  -8   3        493.03        532.40        29.98 o                         
   1  -8   3       3336.15       3493.10       128.77 o                         
   2  -8   3        215.73        222.28        26.12 o                         
   3  -8   3       2172.21       2130.26        56.61 o                         
   4  -8   3         22.24          8.05        15.00 o                         
   5  -8   3       1987.72       2157.35       107.83 o                         
   6  -8   3        137.29        283.48        44.58 o                         
  -6  -7   3        404.66        185.56        87.44 o                         
  -5  -7   3       1922.92       2138.35        73.70 o                         
  -4  -7   3        127.15        -48.33        32.89 o                         
  -3  -7   3       2462.02       2628.56        67.57 o                         
  -2  -7   3        273.27        200.64        20.15 o                         
  -1  -7   3       4215.24       4289.23       110.76 o                         
   0  -7   3       1018.82       1077.96        36.90 o                         
   1  -7   3       4347.65       4212.96       111.89 o                         
   2  -7   3         41.78         55.24        14.25 o                         
   3  -7   3       1626.76       1550.65        38.57 o                         
   4  -7   3         13.55        -10.79        12.29 o                         
   5  -7   3       2057.61       2185.91        99.96 o                         
   6  -7   3         18.83         32.68        27.62 o                         
  -6  -6   3        119.61        179.20        47.39 o                         
  -5  -6   3       2108.62       2262.91        70.63 o                         
  -4  -6   3          1.09        276.76       680.18 o                         
  -3  -6   3        962.24        827.94        28.32 o                         
  -2  -6   3        456.59        402.00        20.30 o                         
  -1  -6   3       4086.87       4330.35       104.77 o                         
   0  -6   3          2.01          1.29         9.04 o                         
   1  -6   3       4289.78       4555.42       113.45 o                         
   2  -6   3        456.59        441.16        25.25 o                         
   3  -6   3        558.09        542.36        23.22 o                         
   4  -6   3       1102.63       1103.81        41.29 o                         
   5  -6   3       2009.14       1913.44        86.12 o                         
   6  -6   3        548.17        229.54       165.30 o                         
   7  -6   3        693.83        814.59        67.21 o                         
  -7  -5   3       1418.66       -133.01       623.95 o                         
  -6  -5   3        452.68        392.37        55.42 o                         
  -5  -5   3       1978.78       1974.66        83.35 o                         
  -4  -5   3        434.10        399.06        20.40 o                         
  -3  -5   3        471.27        402.66        18.50 o                         
  -2  -5   3        540.75        455.17        19.02 o                         
  -1  -5   3       3682.46       3815.60        80.16 o                         
   0  -5   3       5610.85       5946.22        85.35 o                         
   1  -5   3       3718.92       3684.94       109.45 o                         
   2  -5   3       1432.68       1434.46        36.25 o                         
   3  -5   3        448.83        435.06        18.74 o                         
   4  -5   3       1627.13       1680.78        55.42 o                         
   5  -5   3        798.00        820.21        50.14 o                         
   6  -5   3       2264.91       2399.40       228.20 o                         
   7  -5   3        394.07        377.58        37.79 o                         
  -7  -4   3        768.83       -226.56       592.62 o                         
  -6  -4   3       2089.87       2299.37        99.77 o                         
  -5  -4   3        932.07       2748.73       733.08 o                         
  -4  -4   3       1775.31       1753.31        29.91 o                         
  -3  -4   3        172.26        170.40        10.84 o                         
  -2  -4   3       6565.07       6390.92       240.68 o                         
  -1  -4   3        700.93        599.02        30.96 o                         
   0  -4   3       9099.47       9750.03       105.07 o                         
   1  -4   3        701.29        746.16        37.15 o                         
   2  -4   3       4711.70       4886.17        73.28 o                         
   3  -4   3          8.11          9.38         4.46 o                         
   4  -4   3       2448.02       2557.03        57.75 o                         
   5  -4   3         24.55          2.97        26.60 o                         
   6  -4   3       3615.90       3520.85       158.33 o                         
   7  -4   3         17.24         39.73        18.99 o                         
   8  -4   3        842.99        967.64        79.93 o                         
  -8  -3   3       1191.34       1513.43        71.93 o                         
  -7  -3   3        308.87        -78.85       583.91 o                         
  -6  -3   3       2203.70       2179.48        88.28 o                         
  -5  -3   3         27.77        -76.77       421.33 o                         
  -4  -3   3       3035.97       2962.13        43.32 o                         
  -3  -3   3        352.87        296.30        13.46 o                         
  -2  -3   3      11189.31      10607.50       365.29 o                         
  -1  -3   3         29.31         50.77        11.19 o                         
   0  -3   3      12965.28      13339.49       137.59 o                         
   1  -3   3         29.85         36.31        13.74 o                         
   2  -3   3       4463.30       4715.41        55.53 o                         
   3  -3   3         58.99         61.87         6.23 o                         
   4  -3   3       2647.39       2606.70        46.48 o                         
   5  -3   3        500.49        493.22        58.06 o                         
   6  -3   3       2411.11       2443.01       109.97 o                         
   7  -3   3        233.36        159.17        27.83 o                         
   8  -3   3       1126.83       1332.96       179.02 o                         
  -8  -2   3       1333.42       1532.80       127.86 o                         
  -7  -2   3        180.79       -551.67       508.38 o                         
  -6  -2   3       2323.28       -194.28       319.64 o                         
  -5  -2   3        365.13       -172.61       367.25 o                         
  -4  -2   3       3330.94       3500.37        59.29 o                         
  -3  -2   3       1425.96       1445.83        26.01 o                         
  -2  -2   3       5174.54       5419.51        69.48 o                         
  -1  -2   3       1727.53       1812.35        58.22 o                         
   0  -2   3       3446.81       3724.64        57.86 o                         
   1  -2   3       1838.45       1799.81        67.06 o                         
   2  -2   3       3791.91       3788.99        48.03 o                         
   3  -2   3       2480.22       2670.33        38.75 o                         
   4  -2   3       2165.27       2233.42        38.95 o                         
   5  -2   3       2543.55       2537.15        79.55 o                         
   6  -2   3        961.23        936.53       125.30 o                         
   7  -2   3        952.67       1045.67       140.65 o                         
   8  -2   3        997.82       1191.91       165.51 o                         
  -8  -1   3        549.14        753.01        73.76 o                         
  -7  -1   3        872.85        -99.18       520.08 o                         
  -6  -1   3       1220.76       -117.41       322.47 o                         
  -5  -1   3       2337.93       3075.55       649.28 o                         
  -4  -1   3       2447.86       2686.25        41.02 o                         
  -3  -1   3       4771.11       5078.22        87.70 o                         
  -2  -1   3        686.23        753.79        15.03 o                         
  -1  -1   3       6219.10       6489.65       231.08 o                         
   0  -1   3       6201.50       6069.19        77.10 o                         
   1  -1   3       6554.67       7061.74       243.85 o                         
   2  -1   3        969.89       1012.37        19.59 o                         
   3  -1   3       7385.83       7933.22       100.80 o                         
   4  -1   3        441.37        370.10        15.85 o                         
   5  -1   3       1521.25       1607.20        35.44 o                         
   6  -1   3        448.92        416.53        96.94 o                         
   7  -1   3       1005.94       1188.06        90.35 o                         
   8  -1   3        477.33        492.13       130.06 o                         
  -8   0   3        421.69        550.97        91.44 o                         
  -7   0   3        920.74        -14.82       454.01 o                         
  -6   0   3        446.92       -132.42       331.27 o                         
  -5   0   3       3496.90       6528.85       795.01 o                         
  -4   0   3        229.18        252.15         9.11 o                         
  -3   0   3       5650.26       5845.94        74.07 o                         
  -2   0   3       1401.70       1453.59        23.99 o                         
  -1   0   3       4020.99       3901.07        87.13 o                         
   0   0   3        246.59        217.72         8.28 o                         
   1   0   3       3561.07       3626.60        87.21 o                         
   2   0   3          1.16          6.17         3.09 o                         
   3   0   3       6049.65       6245.30        75.19 o                         
   4   0   3        405.34        404.35        14.41 o                         
   5   0   3       1374.89       1439.98        25.57 o                         
   6   0   3         96.06         67.30        73.64 o                         
   7   0   3        963.97       1188.50       151.45 o                         
   8   0   3        552.06        578.76       134.16 o                         
  -8   1   3        398.87        429.63        85.28 o                         
  -7   1   3        593.28        647.54        44.72 o                         
  -6   1   3         96.05          2.37        54.96 o                         
  -5   1   3       2215.17       2217.02       138.19 o                         
  -4   1   3        455.98        457.24        14.25 o                         
  -3   1   3       4343.74       4478.42        53.93 o                         
  -2   1   3       1246.21       1378.80        22.93 o                         
  -1   1   3       3114.59       3148.56        92.17 o                         
   0   1   3          2.99         12.63         4.37 o                         
   1   1   3       3267.54       3217.03        93.15 o                         
   2   1   3       3636.79       3971.89        49.61 o                         
   3   1   3       2136.40       2157.23        34.64 o                         
   4   1   3       2103.05       2174.19        33.15 o                         
   5   1   3       1204.80       1177.93        28.74 o                         
   6   1   3        700.28        753.74        40.92 o                         
   7   1   3       1166.68       1304.15       159.71 o                         
   8   1   3        471.37        467.95        51.57 o                         
  -8   2   3         80.74         93.28        31.35 o                         
  -7   2   3        986.57        998.98        55.92 o                         
  -6   2   3        591.23        546.74        83.88 o                         
  -5   2   3       1424.61       1501.33        34.16 o                         
  -4   2   3        998.82        936.11        23.97 o                         
  -3   2   3       2593.41       2612.00        45.37 o                         
  -2   2   3       3734.17       3815.10        49.83 o                         
  -1   2   3       5086.18       5065.72       101.42 o                         
   0   2   3       3649.33       3768.63        45.32 o                         
   1   2   3       5851.21       5856.06        99.82 o                         
   2   2   3       2669.27       2810.56        38.74 o                         
   3   2   3       1138.42       1227.47        25.47 o                         
   4   2   3       1892.30       1869.58        40.90 o                         
   5   2   3       1579.59       1680.81        77.76 o                         
   6   2   3       1389.44       1439.07        59.35 o                         
   7   2   3        664.50        622.56       125.28 o                         
  -8   3   3        358.33        331.25        50.80 o                         
  -7   3   3        578.35        601.50        40.06 o                         
  -6   3   3       1256.44       1029.20       113.12 o                         
  -5   3   3       1676.04       1731.25        41.97 o                         
  -4   3   3       1580.45       1545.55        38.74 o                         
  -3   3   3        577.14        603.55        19.34 o                         
  -2   3   3       1075.24       1009.35        23.92 o                         
  -1   3   3       1505.87       1471.12        52.53 o                         
   0   3   3       3863.32       3768.73        52.47 o                         
   1   3   3       1334.14       1354.86        35.88 o                         
   2   3   3       2501.69       2544.99        42.45 o                         
   3   3   3        375.66        353.49        13.60 o                         
   4   3   3        980.41        912.42        24.50 o                         
   5   3   3         73.50         -3.52       335.65 o                         
   6   3   3        544.38        652.16        44.10 o                         
   7   3   3         43.53        235.66        99.23 o                         
  -7   4   3         21.76         15.35        22.35 o                         
  -6   4   3       2147.51       2021.31       162.79 o                         
  -5   4   3         82.90         91.40        21.52 o                         
  -4   4   3       1922.14       1951.46        47.73 o                         
  -3   4   3        172.11        176.18        14.77 o                         
  -2   4   3       1400.33       1384.53        31.54 o                         
  -1   4   3        309.42        326.38        25.12 o                         
   0   4   3       5783.84       5929.04        92.21 o                         
   1   4   3        377.35        388.44        26.72 o                         
   2   4   3       1946.23       2159.77        51.17 o                         
   3   4   3        102.48         79.52        14.93 o                         
   4   4   3       1251.33       1194.89        31.43 o                         
   5   4   3        354.15         -1.73       374.26 o                         
   6   4   3       1192.34        414.70       455.90 o                         
   7   4   3        461.00        411.65        58.03 o                         
  -7   5   3         33.29         35.74        28.15 o                         
  -6   5   3        703.30        534.44        94.62 o                         
  -5   5   3        139.88        125.97        21.91 o                         
  -4   5   3       1650.17       1608.74        65.91 o                         
  -3   5   3         29.01         30.96        15.02 o                         
  -2   5   3       1758.48       1649.33        48.83 o                         
  -1   5   3       1815.30       1819.58        66.98 o                         
   0   5   3        562.57        656.19        27.85 o                         
   1   5   3       1702.50       1809.38        67.74 o                         
   2   5   3       2661.00       2984.67       144.51 o                         
   3   5   3        711.75        661.60        30.37 o                         
   4   5   3        420.51        287.37        34.61 o                         
   5   5   3       1335.29       1566.81        66.89 o                         
   6   5   3        306.82       -195.27       321.87 o                         
  -6   6   3        361.25        144.80       109.77 o                         
  -5   6   3        563.90        584.68        47.79 o                         
  -4   6   3        451.97        406.64        38.35 o                         
  -3   6   3       1549.61       1529.08        57.64 o                         
  -2   6   3        371.01        381.38        52.80 o                         
  -1   6   3       3334.47       3388.02       105.36 o                         
   0   6   3        305.05        263.59        25.11 o                         
   1   6   3       3327.03       3548.81       136.67 o                         
   2   6   3        327.78        357.60        98.26 o                         
   3   6   3       1384.25       1509.55        54.35 o                         
   4   6   3        215.74        285.49        54.01 o                         
   5   6   3       1494.66       1916.69        90.54 o                         
  -5   7   3        591.45        663.00        52.54 o                         
  -4   7   3        262.36        317.84        84.45 o                         
  -3   7   3       1113.52       1012.17        44.41 o                         
  -2   7   3         10.92          8.92        45.48 o                         
  -1   7   3       1813.42       1873.45        94.81 o                         
   0   7   3          5.69          9.12        16.60 o                         
   1   7   3       1734.61       1706.38        98.31 o                         
   2   7   3         11.91        -28.86        71.85 o                         
   3   7   3        711.64        682.69        52.06 o                         
   4   7   3         65.39         69.03        47.70 o                         
  -4   8   3         26.26        -15.35        32.44 o                         
  -3   8   3        520.21        445.95        38.85 o                         
  -2   8   3        281.63        218.05        80.21 o                         
  -1   8   3        735.45        836.74        73.29 o                         
   0   8   3        391.23        364.22        41.09 o                         
   1   8   3        675.86        784.58        73.11 o                         
   2   8   3        304.63        340.11       103.71 o                         
   3   8   3        434.83        504.23        49.77 o                         
  -2   9   3        302.59        424.03       106.57 o                         
  -1   9   3        387.12        463.81        66.70 o                         
   0   9   3        359.74        335.55        41.90 o                         
   1   9   3        359.83        449.92        68.85 o                         
  -3 -10   4        469.96        272.62        42.61 o                         
  -2 -10   4        326.95        326.52        36.17 o                         
  -1 -10   4        177.58        174.95        39.46 o                         
   0 -10   4       1764.92       1987.16        70.24 o                         
   1 -10   4        137.61        151.07        39.41 o                         
   2 -10   4        745.70        685.05        44.08 o                         
   3 -10   4         75.80         63.10        23.34 o                         
   4 -10   4       1099.34        910.79       125.63 o                         
  -4  -9   4        696.87        348.47        96.43 o                         
  -3  -9   4         77.60          9.89        22.15 o                         
  -2  -9   4       1026.37       1220.65        49.86 o                         
  -1  -9   4        196.15        163.15        34.12 o                         
   0  -9   4       1193.63       1222.90        45.21 o                         
   1  -9   4        266.90        263.75        39.40 o                         
   2  -9   4       1222.59       1248.92        53.42 o                         
   3  -9   4         64.06         30.46        16.97 o                         
   4  -9   4       1676.33       1754.07       147.32 o                         
   5  -9   4        195.93         67.86        52.95 o                         
  -5  -8   4        185.86        189.29        40.74 o                         
  -4  -8   4        946.80        838.70        52.24 o                         
  -3  -8   4        174.24        239.54        26.32 o                         
  -2  -8   4       1292.64       1354.19        49.34 o                         
  -1  -8   4        568.75        573.22        41.65 o                         
   0  -8   4       1495.81       1602.20        49.37 o                         
   1  -8   4        577.72        602.63        56.98 o                         
   2  -8   4       1126.78       1107.43        45.23 o                         
   3  -8   4       1058.82       1013.56        43.41 o                         
   4  -8   4        686.79        682.86        38.96 o                         
   5  -8   4        655.98        662.55        65.94 o                         
   6  -8   4        643.69        754.29        99.58 o                         
  -6  -7   4        701.44        725.45        75.42 o                         
  -5  -7   4        703.47        739.15        45.45 o                         
  -4  -7   4        767.24        653.37        43.38 o                         
  -3  -7   4        526.67        490.71        29.45 o                         
  -2  -7   4        549.58        525.71        24.18 o                         
  -1  -7   4       1788.96       1801.89        52.65 o                         
   0  -7   4       1866.52       1934.33        45.65 o                         
   1  -7   4       2105.29       2097.75        72.75 o                         
   2  -7   4        340.17        336.25        24.69 o                         
   3  -7   4        605.50        541.91        27.17 o                         
   4  -7   4        122.02        105.58        18.23 o                         
   5  -7   4       1298.51       1368.73        79.31 o                         
   6  -7   4         57.28         78.50        25.32 o                         
  -6  -6   4        341.73        384.99        58.11 o                         
  -5  -6   4       1275.55       1298.01        60.40 o                         
  -4  -6   4        308.24        270.26        27.26 o                         
  -3  -6   4        900.86        836.97        27.98 o                         
  -2  -6   4        148.31        146.75        14.04 o                         
  -1  -6   4       2290.42       2476.20        60.62 o                         
   0  -6   4         95.74        102.28        11.89 o                         
   1  -6   4       2605.77       2553.14        72.94 o                         
   2  -6   4          5.49         12.98         9.17 o                         
   3  -6   4       1317.72       1268.53        37.04 o                         
   4  -6   4         49.57         67.05         5.87 o                         
   5  -6   4       1916.40       2039.54        82.77 o                         
   6  -6   4        118.14        -88.06       136.56 o                         
   7  -6   4        915.18       1345.30        85.11 o                         
  -7  -5   4       1190.54        692.22       707.26 o                         
  -6  -5   4         88.73         22.71        43.44 o                         
  -5  -5   4       1615.33       1835.39        55.52 o                         
  -4  -5   4        222.58        173.83        13.17 o                         
  -3  -5   4        740.95        707.30        23.10 o                         
  -2  -5   4        182.35        190.07        12.91 o                         
  -1  -5   4       5435.52       5463.78       147.20 o                         
   0  -5   4       1707.69       1775.00        37.06 o                         
   1  -5   4       5650.95       5683.10       209.62 o                         
   2  -5   4       1355.91       1362.66        31.81 o                         
   3  -5   4       1753.99       1652.87        36.11 o                         
   4  -5   4        974.19        945.18        28.20 o                         
   5  -5   4       2458.93       2434.71       115.15 o                         
   6  -5   4        574.33        619.44       142.61 o                         
   7  -5   4       1101.29       1161.94        56.56 o                         
  -7  -4   4       2098.86         86.58       581.28 o                         
  -6  -4   4        485.35        457.14        57.41 o                         
  -5  -4   4       1750.69       2012.42        49.15 o                         
  -4  -4   4        676.65        562.01        22.13 o                         
  -3  -4   4       1749.05       1766.73        35.24 o                         
  -2  -4   4       1393.89       1418.28        29.46 o                         
  -1  -4   4       8284.65       8364.58       174.70 o                         
   0  -4   4       2284.92       2428.34        44.43 o                         
   1  -4   4       8310.46       8564.09       196.74 o                         
   2  -4   4       1942.91       1862.83        31.78 o                         
   3  -4   4        700.61        665.61        18.72 o                         
   4  -4   4        873.55        865.53        24.29 o                         
   5  -4   4       1556.02       1483.96        82.45 o                         
   6  -4   4       2056.24       2105.49       118.39 o                         
   7  -4   4        342.45        303.86        33.52 o                         
  -7  -3   4       1921.95        318.80       606.58 o                         
  -6  -3   4       1031.43       1192.01        62.87 o                         
  -5  -3   4       1668.21       5461.10       885.48 o                         
  -4  -3   4        495.55        409.13        13.37 o                         
  -3  -3   4         54.96         67.43         6.58 o                         
  -2  -3   4       1931.76       1901.69        30.16 o                         
  -1  -3   4       2136.12       2222.59        75.71 o                         
   0  -3   4      11213.65      11542.64       131.56 o                         
   1  -3   4       2385.85       2352.82        71.05 o                         
   2  -3   4       2023.47       1999.42        29.46 o                         
   3  -3   4        243.94        286.29        12.33 o                         
   4  -3   4       1268.75       1246.87        28.18 o                         
   5  -3   4        205.14        193.99        47.16 o                         
   6  -3   4       4048.21       4014.02       161.71 o                         
   7  -3   4         13.65         12.84        16.62 o                         
   8  -3   4       1146.93       1194.52        78.51 o                         
  -8  -2   4       1212.97       1382.45        88.05 o                         
  -7  -2   4        236.65       -220.32       509.21 o                         
  -6  -2   4       2222.00       1807.13        56.13 o                         
  -5  -2   4        281.73       1220.15       558.99 o                         
  -4  -2   4       1985.40       1979.87        35.23 o                         
  -3  -2   4        366.16        279.39        11.81 o                         
  -2  -2   4       1904.44       1893.24        29.33 o                         
  -1  -2   4        220.79        209.14        23.89 o                         
   0  -2   4      19606.00      20270.87       242.35 o                         
   1  -2   4        303.24        331.81        41.69 o                         
   2  -2   4       2742.18       2632.36        38.87 o                         
   3  -2   4        232.17        211.54         9.12 o                         
   4  -2   4       1887.73       1920.87        33.49 o                         
   5  -2   4        636.27        667.69        19.97 o                         
   6  -2   4       2349.65       2220.44       193.64 o                         
   7  -2   4        201.41        352.13       111.29 o                         
   8  -2   4       1101.03       1124.62        68.95 o                         
  -8  -1   4        787.70        637.14        63.43 o                         
  -7  -1   4        148.44        -89.17       458.93 o                         
  -6  -1   4       1125.26       1104.05        24.66 o                         
  -5  -1   4        480.53       -219.45       393.77 o                         
  -4  -1   4       2232.81       2265.69        42.53 o                         
  -3  -1   4        394.57        330.30        12.28 o                         
  -2  -1   4       2143.74       2079.39        29.64 o                         
  -1  -1   4       1678.32       1753.48        47.70 o                         
   0  -1   4        382.37        384.77        11.08 o                         
   1  -1   4       2093.72       2275.16        99.92 o                         
   2  -1   4       2536.27       2538.22        39.15 o                         
   3  -1   4       2576.15       2608.15        45.66 o                         
   4  -1   4        998.71       1018.00        22.57 o                         
   5  -1   4        819.61        845.12        22.03 o                         
   6  -1   4       1130.16       1058.62       138.45 o                         
   7  -1   4       1003.91       1158.36        93.54 o                         
   8  -1   4        878.88       1047.42       172.26 o                         
  -8   0   4        656.58        681.19        94.04 o                         
  -7   0   4        823.41        -43.22       459.39 o                         
  -6   0   4       1406.68        148.47       354.86 o                         
  -5   0   4       2247.51       2148.64       132.70 o                         
  -4   0   4       1431.90       1438.30        27.61 o                         
  -3   0   4       3452.07       3589.78        48.38 o                         
  -2   0   4       3947.92       4153.60        55.59 o                         
  -1   0   4       4384.12       4188.02       116.50 o                         
   0   0   4       4468.28       4590.37        62.49 o                         
   1   0   4       3947.09       4313.01       155.92 o                         
   2   0   4        656.63        685.62        13.52 o                         
   3   0   4       5903.03       6110.34        78.46 o                         
   4   0   4        317.75        278.45        12.20 o                         
   5   0   4       1669.81       1757.23        34.33 o                         
   6   0   4        877.46        852.21        52.70 o                         
   7   0   4       1100.11       1258.08       104.25 o                         
   8   0   4        787.55        999.00       159.75 o                         
  -8   1   4        643.04        764.71       109.24 o                         
  -7   1   4        397.31        400.27        44.43 o                         
  -6   1   4        954.60        875.27        87.98 o                         
  -5   1   4       2165.17       2146.63       128.10 o                         
  -4   1   4        141.66        138.30         9.79 o                         
  -3   1   4       4553.74       4588.60        62.37 o                         
  -2   1   4        116.88        125.97         8.31 o                         
  -1   1   4       3557.18       3378.15       102.09 o                         
   0   1   4       2837.85       3145.86        44.34 o                         
   1   1   4       3586.60       3440.61       101.98 o                         
   2   1   4        192.14        189.23         9.91 o                         
   3   1   4       3208.85       3272.72        49.32 o                         
   4   1   4        196.75        196.40        10.57 o                         
   5   1   4       1903.92       2007.12        31.71 o                         
   6   1   4         41.35         31.53        26.60 o                         
   7   1   4       1485.24       1582.08       181.00 o                         
  -8   2   4        402.24        366.05       103.66 o                         
  -7   2   4       1125.64       1193.00        72.26 o                         
  -6   2   4         40.90         64.01        18.84 o                         
  -5   2   4       1914.08       2006.03        38.16 o                         
  -4   2   4         70.83         75.85         8.53 o                         
  -3   2   4       3275.27       3312.37        54.73 o                         
  -2   2   4        480.89        479.18        15.54 o                         
  -1   2   4       7753.77       7753.92       179.89 o                         
   0   2   4         20.21         26.08         5.51 o                         
   1   2   4       8133.03       8081.72       171.25 o                         
   2   2   4        448.13        444.43        12.69 o                         
   3   2   4       2141.46       2200.26        33.58 o                         
   4   2   4        638.66        684.08        17.68 o                         
   5   2   4       2517.19       2368.16       107.13 o                         
   6   2   4        109.09        177.84        87.56 o                         
   7   2   4       1147.30       1464.24       181.71 o                         
  -7   3   4        696.94        726.58        61.35 o                         
  -6   3   4          3.77          6.43        12.93 o                         
  -5   3   4       1608.14       1549.12        45.55 o                         
  -4   3   4        457.03        415.74        17.79 o                         
  -3   3   4       1851.16       1818.85        36.13 o                         
  -2   3   4         90.11         70.50         9.54 o                         
  -1   3   4       1700.37       1608.12        58.61 o                         
   0   3   4        527.36        531.11        20.30 o                         
   1   3   4       1750.60       1623.21        56.24 o                         
   2   3   4        860.13        908.85        25.11 o                         
   3   3   4        761.14        627.16        21.91 o                         
   4   3   4        842.45        821.74        20.65 o                         
   5   3   4        549.34        490.64        62.90 o                         
   6   3   4        579.83        505.69        53.42 o                         
   7   3   4        506.77        740.90       141.91 o                         
  -7   4   4        509.81        468.91        41.11 o                         
  -6   4   4        562.50        417.93       108.87 o                         
  -5   4   4        718.65        689.72        43.01 o                         
  -4   4   4       1649.41       1667.21        53.75 o                         
  -3   4   4        148.24        139.67        13.90 o                         
  -2   4   4       1030.86       1086.89        33.65 o                         
  -1   4   4        774.40        773.12        53.16 o                         
   0   4   4       1547.78       1582.44        39.26 o                         
   1   4   4        619.57        689.39        51.96 o                         
   2   4   4       3402.91       3563.15        63.93 o                         
   3   4   4          2.54        -13.56         9.04 o                         
   4   4   4       1895.22       1692.90       168.79 o                         
   5   4   4        140.98         88.67        89.76 o                         
   6   4   4        728.11        866.76        76.46 o                         
  -6   5   4       1079.31       1042.30        57.58 o                         
  -5   5   4         94.52         66.54        30.06 o                         
  -4   5   4        972.51        971.03        67.83 o                         
  -3   5   4         93.04         85.45        16.13 o                         
  -2   5   4       1539.06       1488.83        54.67 o                         
  -1   5   4          0.42        -23.96        30.85 o                         
   0   5   4       3496.03       3675.60        71.09 o                         
   1   5   4          0.41          6.74        33.09 o                         
   2   5   4       1349.10       1425.13        50.86 o                         
   3   5   4         87.45         61.69        16.98 o                         
   4   5   4        890.64        834.36        52.12 o                         
   5   5   4         85.05        171.77        45.93 o                         
   6   5   4        598.52        699.85        63.97 o                         
  -6   6   4       1242.21       1188.17       164.76 o                         
  -5   6   4         30.53          4.82        28.03 o                         
  -4   6   4       1465.19       1393.84        87.25 o                         
  -3   6   4         81.81         58.30        22.29 o                         
  -2   6   4       2000.92       1971.21       135.76 o                         
  -1   6   4        723.26        777.19        64.96 o                         
   0   6   4       2559.79       2622.89        70.51 o                         
   1   6   4        777.08        656.76        64.09 o                         
   2   6   4       2102.32       2219.42       109.50 o                         
   3   6   4        198.98        188.60        26.71 o                         
   4   6   4       1249.25       1379.70       169.77 o                         
   5   6   4        622.82        544.69        67.19 o                         
  -5   7   4        283.63        283.95        52.92 o                         
  -4   7   4       1007.72        964.35        79.83 o                         
  -3   7   4        272.34        218.20        34.82 o                         
  -2   7   4        820.41        794.59       100.65 o                         
  -1   7   4        974.61       1006.83        77.16 o                         
   0   7   4        431.53        361.81        34.78 o                         
   1   7   4       1049.23        829.98        81.06 o                         
   2   7   4        777.87        788.71        74.71 o                         
   3   7   4        449.05        367.91        46.83 o                         
   4   7   4        213.05        196.65        60.60 o                         
  -4   8   4        130.02         92.04        39.08 o                         
  -3   8   4        645.01        639.04        70.29 o                         
  -2   8   4         58.94         49.90        78.88 o                         
  -1   8   4        713.05        787.91        71.34 o                         
   0   8   4         13.33        -16.36        23.43 o                         
   1   8   4        735.19        568.32        74.19 o                         
   2   8   4         42.83          8.58        55.99 o                         
   3   8   4        751.09        596.60        60.90 o                         
   0 -11   5        476.44        -24.16        27.19 o                         
   1 -11   5        652.96       1395.46        76.22 o                         
  -3 -10   5        617.35        629.65        48.54 o                         
  -2 -10   5         22.31          3.82        15.90 o                         
  -1 -10   5       1266.90       1273.74        66.81 o                         
   0 -10   5        323.06        288.86        33.35 o                         
   1 -10   5       1169.33       1208.96        68.22 o                         
   2 -10   5        109.92         93.41        23.05 o                         
   3 -10   5        428.05        406.07        36.20 o                         
   4 -10   5        590.16        575.14       111.60 o                         
  -4  -9   5        442.82        416.57        42.54 o                         
  -3  -9   5        718.09        692.62        46.24 o                         
  -2  -9   5        591.31        637.25        37.80 o                         
  -1  -9   5        629.07        661.28        47.49 o                         
   0  -9   5       2267.89       2538.77        67.01 o                         
   1  -9   5        536.08        561.69        47.99 o                         
   2  -9   5       1112.48       1181.00        52.76 o                         
   3  -9   5        259.46        236.11        26.32 o                         
   4  -9   5        861.23        829.15        46.15 o                         
   5  -9   5        188.92        108.56        48.74 o                         
  -5  -8   5        182.83        214.02        37.74 o                         
  -4  -8   5        624.42        608.45        40.57 o                         
  -3  -8   5        484.55        514.76        37.02 o                         
  -2  -8   5       2130.81       2348.58        67.63 o                         
  -1  -8   5         95.46         61.91        26.22 o                         
   0  -8   5       1485.25       1552.58        48.19 o                         
   1  -8   5         69.38         28.51        38.10 o                         
   2  -8   5       1250.33       1270.26        46.64 o                         
   3  -8   5         41.69         36.80        16.34 o                         
   4  -8   5       1345.53       1314.92        51.55 o                         
   5  -8   5         14.55         -9.51        43.79 o                         
   6  -8   5        762.09        862.00       104.69 o                         
  -6  -7   5        831.27        953.09        79.09 o                         
  -5  -7   5         10.61          4.95        27.89 o                         
  -4  -7   5       1209.32        979.83        53.77 o                         
  -3  -7   5         74.99         95.66        14.94 o                         
  -2  -7   5       1063.85       1076.24        33.92 o                         
  -1  -7   5        681.51        701.90        34.88 o                         
   0  -7   5       1835.84       1969.43        45.44 o                         
   1  -7   5        788.90        760.36        44.80 o                         
   2  -7   5        879.39        895.43        36.38 o                         
   3  -7   5        684.05        628.07        29.23 o                         
   4  -7   5        934.50        984.07        41.48 o                         
   5  -7   5        814.03        780.48        64.29 o                         
   6  -7   5        551.22        712.58        89.49 o                         
  -6  -6   5        625.08       -286.48       453.24 o                         
  -5  -6   5        771.44       1286.70        63.51 o                         
  -4  -6   5       1446.97       1481.03        55.10 o                         
  -3  -6   5        349.44        322.43        18.19 o                         
  -2  -6   5       1229.66       1258.41        34.10 o                         
  -1  -6   5       1715.13       1577.66        49.47 o                         
   0  -6   5        613.53        637.54        21.82 o                         
   1  -6   5       2043.36       2020.87        76.57 o                         
   2  -6   5        487.81        502.16        21.79 o                         
   3  -6   5       1369.28       1303.11        37.88 o                         
   4  -6   5        373.82        349.88        19.97 o                         
   5  -6   5       1741.29       1869.82        81.02 o                         
   6  -6   5        240.17        238.86        63.14 o                         
   7  -6   5        731.64        864.30        66.86 o                         
  -7  -5   5        747.36        701.96       723.41 o                         
  -6  -5   5        278.82        365.13        53.94 o                         
  -5  -5   5       1288.63       1298.43        40.08 o                         
  -4  -5   5        406.01        496.47        49.09 o                         
  -3  -5   5       1389.25       1397.79        31.98 o                         
  -2  -5   5        601.35        588.71        17.88 o                         
  -1  -5   5       4189.86       4475.88       194.17 o                         
   0  -5   5         32.87         43.26         8.72 o                         
   1  -5   5       4294.76       4507.43       120.47 o                         
   2  -5   5          0.37          0.52         4.87 o                         
   3  -5   5       3059.65       3004.43        53.96 o                         
   4  -5   5          0.39         -0.10         5.49 o                         
   5  -5   5       2550.97       2600.90       122.20 o                         
   6  -5   5         54.23         11.67        85.62 o                         
   7  -5   5       1120.81       1369.71       134.63 o                         
  -7  -4   5       1058.42       1168.48        57.29 o                         
  -6  -4   5         74.11         -1.99        62.14 o                         
  -5  -4   5       2598.77      11166.37      1330.08 o                         
  -4  -4   5         22.10         30.29         5.96 o                         
  -3  -4   5       2960.71       2957.51        50.54 o                         
  -2  -4   5        180.18        187.42        12.99 o                         
  -1  -4   5       8720.38       8524.54       316.71 o                         
   0  -4   5        165.32        193.45        11.00 o                         
   1  -4   5       8712.61       8493.46       275.86 o                         
   2  -4   5         22.33         18.08         5.09 o                         
   3  -4   5       1250.06       1186.30        25.36 o                         
   4  -4   5          6.65          4.78         4.94 o                         
   5  -4   5       2610.28       2654.24       116.50 o                         
   6  -4   5        338.32        319.34        52.49 o                         
   7  -4   5        725.57        562.89        43.46 o                         
  -7  -3   5       2086.94        -67.63       505.03 o                         
  -6  -3   5        252.43       -123.52       361.95 o                         
  -5  -3   5       2607.74       9948.62      1183.87 o                         
  -4  -3   5          1.15          8.87         3.89 o                         
  -3  -3   5       1168.00       1136.10        25.51 o                         
  -2  -3   5        622.52        677.43        17.05 o                         
  -1  -3   5       5268.99       5298.94       148.19 o                         
   0  -3   5       1288.97       1384.04        26.82 o                         
   1  -3   5       5497.06       4818.57       196.22 o                         
   2  -3   5       1223.50       1153.19        24.93 o                         
   3  -3   5        430.79        417.54        13.87 o                         
   4  -3   5        612.79        644.39        18.61 o                         
   5  -3   5        339.16        347.04        15.31 o                         
   6  -3   5       2271.52       2316.73        86.68 o                         
   7  -3   5        896.92        913.42       145.69 o                         
  -8  -2   5        906.37       1129.83        80.62 o                         
  -7  -2   5       1041.44       -100.43       517.08 o                         
  -6  -2   5       2256.12        345.85       438.46 o                         
  -5  -2   5       2060.47       9738.84      1109.27 o                         
  -4  -2   5        638.24        515.24        19.05 o                         
  -3  -2   5        179.70        155.34        10.92 o                         
  -2  -2   5        515.21        405.81        13.31 o                         
  -1  -2   5       1868.31       1818.26        49.98 o                         
   0  -2   5      23071.45      24982.96       297.73 o                         
   1  -2   5       1642.06       1789.63        94.45 o                         
   2  -2   5       2411.28       2362.86        41.57 o                         
   3  -2   5        198.21        192.18        13.52 o                         
   4  -2   5       1533.60       1597.07        37.54 o                         
   5  -2   5         81.51         89.76         6.11 o                         
   6  -2   5       3628.74       3377.00       129.53 o                         
   7  -2   5        116.67        230.29        96.96 o                         
   8  -2   5        924.56       1200.08        72.58 o                         
  -8  -1   5       1065.26       1069.95       113.42 o                         
  -7  -1   5        157.08        169.51        31.12 o                         
  -6  -1   5       1851.26       1762.51        44.34 o                         
  -5  -1   5        117.04        138.95        36.82 o                         
  -4  -1   5       2026.43       1966.51        38.46 o                         
  -3  -1   5        467.22        438.10        15.13 o                         
  -2  -1   5       3206.52       3130.82        40.92 o                         
  -1  -1   5        506.48        539.03        27.24 o                         
   0  -1   5      14864.13      15534.84       178.45 o                         
   1  -1   5        680.83        754.98        53.57 o                         
   2  -1   5       3962.65       3962.35        60.15 o                         
   3  -1   5          0.40          1.65         5.10 o                         
   4  -1   5       1925.69       1917.83        41.20 o                         
   5  -1   5        279.03        292.47        12.30 o                         
   6  -1   5       3400.37       3456.70       128.67 o                         
   7  -1   5        442.34        520.56        78.24 o                         
  -8   0   5        940.77       1049.03        72.35 o                         
  -7   0   5          0.15         18.10        11.58 o                         
  -6   0   5       3446.45       3478.43       114.63 o                         
  -5   0   5        378.38        333.09        45.59 o                         
  -4   0   5       1877.19       1925.86        38.73 o                         
  -3   0   5         78.73         72.32         8.39 o                         
  -2   0   5       6407.38       6584.01        84.98 o                         
  -1   0   5       1710.16       1673.25        51.45 o                         
   0   0   5       7669.93       7839.98        94.55 o                         
   1   0   5       1640.92       1667.85        63.77 o                         
   2   0   5       2957.94       2914.41        47.37 o                         
   3   0   5       1115.16       1138.12        22.51 o                         
   4   0   5       1535.74       1478.91        28.28 o                         
   5   0   5        746.66        836.62        22.56 o                         
   6   0   5       1878.02       1803.12        82.36 o                         
   7   0   5        902.22       1056.51       101.44 o                         
  -8   1   5       1086.20       1152.88       134.92 o                         
  -7   1   5        206.31        169.93        24.61 o                         
  -6   1   5       1357.82       1438.64        40.97 o                         
  -5   1   5        304.79        296.90        15.02 o                         
  -4   1   5       1598.42       1607.40        30.70 o                         
  -3   1   5       1188.82       1083.35        25.44 o                         
  -2   1   5       2415.25       2452.79        41.33 o                         
  -1   1   5       3212.59       3233.42        82.27 o                         
   0   1   5       4566.46       4792.69        73.11 o                         
   1   1   5       3221.52       3228.10        65.85 o                         
   2   1   5        717.16        715.86        18.23 o                         
   3   1   5       1345.23       1318.82        23.88 o                         
   4   1   5        459.95        392.49        15.67 o                         
   5   1   5       2285.17       2321.64       111.20 o                         
   6   1   5        568.84        657.83       121.63 o                         
   7   1   5        822.97        869.38        62.59 o                         
  -7   2   5        523.63        489.28        50.89 o                         
  -6   2   5        612.20        676.08        32.60 o                         
  -5   2   5        838.08        868.91        27.74 o                         
  -4   2   5        284.68        303.81        15.87 o                         
  -3   2   5       2273.62       2153.21        49.86 o                         
  -2   2   5        134.42        116.77        41.58 o                         
  -1   2   5       3663.52       3572.67       120.21 o                         
   0   2   5       1340.47       1306.40        34.98 o                         
   1   2   5       3871.85       3755.72        95.79 o                         
   2   2   5         44.05         14.15         8.35 o                         
   3   2   5       2380.77       2421.69        37.66 o                         
   4   2   5         12.58         -8.61         5.74 o                         
   5   2   5       1202.85       1367.25        42.64 o                         
   6   2   5          7.40        101.08        83.35 o                         
   7   2   5       1123.68       1072.45        69.61 o                         
  -7   3   5        914.97        919.99        68.90 o                         
  -6   3   5          9.67         18.35        16.78 o                         
  -5   3   5       1961.70       2078.14        52.98 o                         
  -4   3   5         70.15         74.31        12.65 o                         
  -3   3   5       2176.92       2143.20        44.94 o                         
  -2   3   5        219.46        206.72        53.79 o                         
  -1   3   5       5571.16       5789.63       177.72 o                         
   0   3   5        147.03        170.06        13.51 o                         
   1   3   5       4983.70       5082.26       163.01 o                         
   2   3   5        298.83        277.06        16.50 o                         
   3   3   5       1721.32       1773.84        42.88 o                         
   4   3   5        624.82        550.26        24.25 o                         
   5   3   5       1289.83       1401.03        46.58 o                         
   6   3   5        104.92        146.10        39.76 o                         
  -7   4   5       1429.74        854.65        68.65 o                         
  -6   4   5         76.27         -8.84        85.99 o                         
  -5   4   5        959.25        979.24        43.38 o                         
  -4   4   5        499.06        526.64        31.31 o                         
  -3   4   5       1642.15       1631.65        44.06 o                         
  -2   4   5       1470.76       1400.81        98.16 o                         
  -1   4   5       2285.91       2339.33        99.92 o                         
   0   4   5        351.89        362.15        18.19 o                         
   1   4   5       2250.26       2386.60       102.36 o                         
   2   4   5       1729.29       1625.92       104.91 o                         
   3   4   5        412.75        344.15        20.07 o                         
   4   4   5       1651.24       1353.87       154.79 o                         
   5   4   5        681.08        333.63       113.17 o                         
   6   4   5        802.18        -44.89       291.35 o                         
  -6   5   5        759.69        667.59       132.94 o                         
  -5   5   5        479.30        514.80        43.36 o                         
  -4   5   5        994.06        936.95        56.41 o                         
  -3   5   5        192.13        198.83        22.01 o                         
  -2   5   5       3117.54       3155.43       166.09 o                         
  -1   5   5       1194.96       1137.33        74.44 o                         
   0   5   5       2748.29       2773.59        47.66 o                         
   1   5   5       1121.51       1132.87        75.25 o                         
   2   5   5       3298.69       3493.82       238.59 o                         
   3   5   5         14.63        -20.26        13.50 o                         
   4   5   5       1750.32       1999.19       195.02 o                         
   5   5   5        291.32        277.56        43.55 o                         
  -5   6   5        207.05        194.59        38.16 o                         
  -4   6   5       1068.05        993.94        60.91 o                         
  -3   6   5        129.23        129.27        25.73 o                         
  -2   6   5       1666.49       1568.06        95.00 o                         
  -1   6   5        147.00        104.51        38.19 o                         
   0   6   5       3010.74       3058.29        87.36 o                         
   1   6   5        108.76        103.53        45.37 o                         
   2   6   5       1721.77       1727.73       101.95 o                         
   3   6   5          5.42        -24.88        16.58 o                         
   4   6   5       1330.36       1456.75        96.11 o                         
  -4   7   5        958.46        881.13        80.48 o                         
  -3   7   5          6.98        -15.82        20.55 o                         
  -2   7   5       1142.39       1175.48        92.71 o                         
  -1   7   5        325.21        321.55        51.12 o                         
   0   7   5       1389.95       1411.05        60.93 o                         
   1   7   5        426.01        227.03        64.53 o                         
   2   7   5       1129.30       1290.33        95.44 o                         
   3   7   5        272.46        147.45        38.26 o                         
  -3   8   5        165.06        172.38        38.11 o                         
  -2   8   5        692.66        727.01       112.33 o                         
  -1   8   5        705.69        714.40        75.37 o                         
   0   8   5        306.33        274.82        36.64 o                         
   1   8   5        718.11        794.69        85.07 o                         
   2   8   5        613.93        716.07        87.48 o                         
   0 -11   6        713.23        240.40        40.50 o                         
   1 -11   6        673.89       1196.35        71.75 o                         
  -3 -10   6        600.68        689.91        48.94 o                         
  -2 -10   6         40.41         33.83        21.57 o                         
  -1 -10   6       1374.80       1476.72        70.36 o                         
   0 -10   6         22.59        -27.47        26.02 o                         
   1 -10   6       1228.19       1309.85        69.64 o                         
   2 -10   6          1.29        -11.85        15.37 o                         
   3 -10   6        697.72        662.70        42.91 o                         
  -4  -9   6          0.48       -117.09        78.06 o                         
  -3  -9   6        725.26        784.25        50.02 o                         
  -2  -9   6        137.69        145.14        22.62 o                         
  -1  -9   6       1952.69       1980.17        76.34 o                         
   0  -9   6        102.98        107.22        20.04 o                         
   1  -9   6       1933.28       2159.47        82.29 o                         
   2  -9   6        119.08        128.36        21.47 o                         
   3  -9   6        400.84        364.20        32.38 o                         
   4  -9   6        463.55        519.39        93.10 o                         
   5  -9   6        880.83        959.35        80.97 o                         
  -5  -8   6        831.53       1226.30        54.05 o                         
  -4  -8   6        142.39        181.17        26.74 o                         
  -3  -8   6        906.33       1000.37        52.03 o                         
  -2  -8   6        663.60        679.21        36.93 o                         
  -1  -8   6        962.22       1041.46        51.82 o                         
   0  -8   6       2153.95       2280.20        58.57 o                         
   1  -8   6        929.92        970.45        52.90 o                         
   2  -8   6        699.08        703.00        36.70 o                         
   3  -8   6        473.56        399.33        29.10 o                         
   4  -8   6        706.73        675.55        37.68 o                         
   5  -8   6        333.20        283.50        46.88 o                         
   6  -8   6       1360.46       1482.03       134.24 o                         
  -6  -7   6       1236.37       1367.42        92.28 o                         
  -5  -7   6        384.31        397.12        40.36 o                         
  -4  -7   6       1122.83       1136.93        50.98 o                         
  -3  -7   6        399.57        425.23        27.96 o                         
  -2  -7   6       2001.47       2103.54        48.52 o                         
  -1  -7   6         72.74         76.16        41.31 o                         
   0  -7   6       2817.04       2788.70        63.46 o                         
   1  -7   6         62.36         61.17        25.83 o                         
   2  -7   6       1744.59       1823.78        49.45 o                         
   3  -7   6         91.43         81.56        16.09 o                         
   4  -7   6       2310.15       2278.78        63.40 o                         
   5  -7   6         79.08         22.79        41.47 o                         
   6  -7   6        968.91        806.38        96.15 o                         
  -6  -6   6        986.45        741.40        79.70 o                         
  -5  -6   6         63.90        157.25        43.10 o                         
  -4  -6   6       2224.17       2266.74        58.29 o                         
  -3  -6   6         10.52         11.19         3.48 o                         
  -2  -6   6       2921.38       3010.85        64.13 o                         
  -1  -6   6        702.45        643.98        77.41 o                         
   0  -6   6       1951.52       2034.61        48.61 o                         
   1  -6   6        799.76        766.91        43.97 o                         
   2  -6   6       2153.77       2132.88        50.32 o                         
   3  -6   6        710.08        713.80        28.34 o                         
   4  -6   6       2151.11       2207.12        58.10 o                         
   5  -6   6        621.16        541.15        70.26 o                         
   6  -6   6        934.13        899.45        83.47 o                         
   7  -6   6        318.63        144.10        74.94 o                         
  -7  -5   6        248.34        206.32        73.91 o                         
  -6  -5   6        943.58        733.51        76.31 o                         
  -5  -5   6        575.71        817.93        79.84 o                         
  -4  -5   6       1442.02       1507.99        32.14 o                         
  -3  -5   6        874.61        837.84        19.24 o                         
  -2  -5   6       3210.20       3162.10        63.66 o                         
  -1  -5   6        990.45        933.54        82.76 o                         
   0  -5   6        859.34        885.53        27.07 o                         
   1  -5   6        902.07        811.18        59.85 o                         
   2  -5   6       1035.94       1105.83        26.90 o                         
   3  -5   6       2307.21       2309.64        44.92 o                         
   4  -5   6        744.17        778.17        28.80 o                         
   5  -5   6       1169.80       1204.87        86.23 o                         
   6  -5   6        371.02        390.16        65.37 o                         
   7  -5   6        441.87        409.70        40.91 o                         
  -7  -4   6        557.10        -48.11       680.30 o                         
  -6  -4   6        416.23        203.24        21.34 o                         
  -5  -4   6       1176.47       6433.04      1079.86 o                         
  -4  -4   6        416.11        435.10        17.07 o                         
  -3  -4   6       1550.29       1448.47        31.04 o                         
  -2  -4   6        289.17        312.33        18.45 o                         
  -1  -4   6       2980.86       2928.11       145.09 o                         
   0  -4   6        766.43        812.43        23.42 o                         
   1  -4   6       3028.06       2744.26       109.71 o                         
   2  -4   6          7.85          0.86         6.58 o                         
   3  -4   6       1215.78       1260.73        32.82 o                         
   4  -4   6          5.66          7.43         4.12 o                         
   5  -4   6       2335.59       2255.35       203.73 o                         
   6  -4   6         41.97         93.54        35.79 o                         
   7  -4   6       1282.57       1285.26       184.94 o                         
  -7  -3   6       1405.20        421.24       575.00 o                         
  -6  -3   6         56.54        -94.01        62.68 o                         
  -5  -3   6       1010.52       1077.43        32.03 o                         
  -4  -3   6        411.96        399.75        16.52 o                         
  -3  -3   6       2323.76       2434.36        42.51 o                         
  -2  -3   6        167.04        192.52        10.06 o                         
  -1  -3   6       3373.00       3343.10        84.93 o                         
   0  -3   6        127.62        118.09        12.97 o                         
   1  -3   6       2371.17       2390.34        48.92 o                         
   2  -3   6          0.98         -1.50         4.02 o                         
   3  -3   6       1447.31       1458.56        43.46 o                         
   4  -3   6         25.86         38.55        10.87 o                         
   5  -3   6        836.68        874.27        30.63 o                         
   6  -3   6        391.82        357.89        45.52 o                         
   7  -3   6       1011.85       1165.84       174.13 o                         
  -7  -2   6        582.91        696.78        45.27 o                         
  -6  -2   6        286.44        356.65        70.47 o                         
  -5  -2   6       1320.45       1421.90        36.33 o                         
  -4  -2   6        124.76        117.88        10.78 o                         
  -3  -2   6        797.95        720.18        21.40 o                         
  -2  -2   6        316.82        282.07        11.92 o                         
  -1  -2   6       2225.13       2308.52        76.43 o                         
   0  -2   6       3135.39       3364.23        49.06 o                         
   1  -2   6       2078.43       2155.57       109.16 o                         
   2  -2   6       2031.89       1946.92        40.08 o                         
   3  -2   6       1468.05       1582.23        43.10 o                         
   4  -2   6       1119.91       1113.87        31.30 o                         
   5  -2   6        424.77        443.92        21.67 o                         
   6  -2   6       1610.51       1648.48        74.19 o                         
   7  -2   6        792.43        981.95       151.25 o                         
  -7  -1   6       1372.62        776.22        32.31 o                         
  -6  -1   6       1664.22       1654.01        71.57 o                         
  -5  -1   6       1577.45       1563.56        99.29 o                         
  -4  -1   6       1154.15       1061.52        29.89 o                         
  -3  -1   6       1707.22       1690.68        30.69 o                         
  -2  -1   6       1962.80       2037.26        33.93 o                         
  -1  -1   6       4253.06       4349.54        92.14 o                         
   0  -1   6      12416.29      12941.66       152.76 o                         
   1  -1   6       3967.65       4290.98       170.37 o                         
   2  -1   6       2083.86       2100.15        35.24 o                         
   3  -1   6        824.48        812.99        22.56 o                         
   4  -1   6       1217.12       1215.54        32.25 o                         
   5  -1   6        490.83        515.00        21.67 o                         
   6  -1   6       3036.16       3030.96       122.19 o                         
   7  -1   6        318.57        380.78        69.82 o                         
   7  -1   6        803.40        832.61        73.63 o                         
  -7   0   6        417.34        405.73        24.37 o                         
  -6   0   6       2909.06       2971.53       134.97 o                         
  -5   0   6        350.52        346.32        14.96 o                         
  -4   0   6        606.13        611.64        22.97 o                         
  -3   0   6        899.84        898.60        25.27 o                         
  -2   0   6       2406.00       2476.87        42.79 o                         
  -1   0   6         14.05          5.55        14.27 o                         
   0   0   6       7012.03       6962.18        97.59 o                         
   1   0   6         17.39         16.77        16.77 o                         
   2   0   6       1625.92       1613.14        30.37 o                         
   3   0   6         10.31          9.37         5.97 o                         
   4   0   6        944.66        875.93        22.14 o                         
   5   0   6        142.25        161.04        11.94 o                         
   6   0   6       2448.06       2487.74       106.16 o                         
   7   0   6        500.71        451.43        58.64 o                         
   7   0   6        329.47        632.64       123.24 o                         
  -7   1   6          9.19          6.19        11.34 o                         
  -6   1   6       1619.84       1626.19        49.72 o                         
  -5   1   6          0.02         -7.36         8.03 o                         
  -4   1   6       1283.10       1291.22        32.32 o                         
  -3   1   6         44.43         66.86        11.16 o                         
  -2   1   6       1620.69       1636.87        34.19 o                         
  -1   1   6       2240.64       2351.65        66.83 o                         
   0   1   6       5640.19       5599.49        91.76 o                         
   1   1   6       2348.04       2396.30        43.90 o                         
   2   1   6       1185.45       1206.86        25.58 o                         
   3   1   6         58.20         43.42         6.36 o                         
   4   1   6       1244.96       1197.58        28.39 o                         
   5   1   6       1203.76       1125.57        81.45 o                         
   6   1   6        723.92        801.27        59.32 o                         
   7   1   6        696.19       1190.08       156.25 o                         
  -7   2   6        191.67        184.35        39.02 o                         
  -6   2   6        355.32        312.86        28.97 o                         
  -5   2   6        228.09        223.56        22.38 o                         
  -4   2   6       1085.98       1061.90        31.07 o                         
  -3   2   6        624.58        585.39        23.91 o                         
  -2   2   6       1275.96       1284.53        88.64 o                         
  -1   2   6       2688.28       2694.64        88.22 o                         
   0   2   6        118.96        120.36        19.45 o                         
   1   2   6       2862.38       2875.64        85.87 o                         
   2   2   6        401.88        384.33        19.77 o                         
   3   2   6       1298.11       1342.21        28.65 o                         
   4   2   6        208.64        178.90        12.63 o                         
   5   2   6       1937.70       2020.60       196.55 o                         
   6   2   6        296.55        357.58        46.99 o                         
   7   2   6        753.06        650.06        66.23 o                         
  -7   3   6        509.53        544.85        58.36 o                         
  -6   3   6        401.98        395.86        28.20 o                         
  -5   3   6       1111.30       1166.54        43.78 o                         
  -4   3   6        100.03        100.96        15.14 o                         
  -3   3   6       1966.93       1979.32        46.76 o                         
  -2   3   6        535.37        511.68        68.20 o                         
  -1   3   6       3818.29       3914.28       104.45 o                         
   0   3   6        586.38        632.66        24.49 o                         
   1   3   6       3396.74       3371.15       126.57 o                         
   2   3   6          1.89        -13.57         9.05 o                         
   3   3   6       2167.06       2254.56        52.50 o                         
   4   3   6          0.85         -6.74         7.25 o                         
   5   3   6       1136.11       1277.68        53.96 o                         
   6   3   6         80.52        113.86        40.95 o                         
  -6   4   6        102.73         -2.00        92.02 o                         
  -5   4   6        597.66        609.13        37.28 o                         
  -4   4   6         16.48         10.55        13.16 o                         
  -3   4   6       1056.33        944.25        38.62 o                         
  -2   4   6         49.20         12.32        58.83 o                         
  -1   4   6       2717.65       2826.70       116.40 o                         
   0   4   6          1.05          1.12        10.53 o                         
   1   4   6       2383.59       2511.69       110.76 o                         
   2   4   6         66.36         23.91        52.42 o                         
   3   4   6        415.30        369.75        23.56 o                         
   4   4   6        493.82        291.92       114.30 o                         
   5   4   6       1239.28       1275.16        83.74 o                         
   6   4   6        204.02       -230.83       410.57 o                         
  -6   5   6        159.31        -44.23       108.12 o                         
  -5   5   6        511.14        495.26        46.70 o                         
  -4   5   6        210.24        198.86        33.22 o                         
  -3   5   6        792.03        747.12        37.00 o                         
  -2   5   6       1126.44       1187.65       112.07 o                         
  -1   5   6       1913.55       1987.63        99.56 o                         
   0   5   6        733.41        752.28        28.32 o                         
   1   5   6       1979.35       2090.68       106.42 o                         
   2   5   6       1140.24       1229.23        85.62 o                         
   3   5   6        359.57        304.70        32.11 o                         
   4   5   6        844.74        439.04       535.92 o                         
   5   5   6        620.72        557.31        69.93 o                         
  -5   6   6        458.43        420.81        45.74 o                         
  -4   6   6        471.82        442.58        45.08 o                         
  -3   6   6        345.52        362.48        36.89 o                         
  -2   6   6        892.03        807.98        76.89 o                         
  -1   6   6        609.63        616.30        67.27 o                         
   0   6   6       1463.80       1582.36        62.84 o                         
   1   6   6        515.45        473.24        64.87 o                         
   2   6   6        957.05       1031.92        86.15 o                         
   3   6   6         65.81          8.11        22.88 o                         
   4   6   6        904.80       1069.30        93.32 o                         
  -4   7   6        632.89        657.65        73.18 o                         
  -3   7   6         11.20        -21.99        24.85 o                         
  -2   7   6       1097.38       1044.49        96.90 o                         
  -1   7   6         85.26         27.96        50.71 o                         
   0   7   6       1137.04       1111.69        56.67 o                         
   1   7   6         91.49         -1.05        55.51 o                         
   2   7   6       1160.33       1341.00       101.82 o                         
  -1   8   6        103.32        287.91        69.54 o                         
  -2 -10   7        362.41        377.01        50.72 o                         
  -1 -10   7       1160.67       1250.22        65.56 o                         
   0 -10   7        339.56        291.52        34.37 o                         
   1 -10   7       1197.18       1300.65        70.17 o                         
   2 -10   7        105.30        113.86        27.23 o                         
   3 -10   7        695.51        640.62        42.47 o                         
  -4  -9   7        150.57        114.40        25.02 o                         
  -3  -9   7        529.08        618.02        44.55 o                         
  -2  -9   7          0.29          0.21        14.47 o                         
  -1  -9   7       1174.38       1315.05        63.57 o                         
   0  -9   7        159.92        162.42        26.37 o                         
   1  -9   7       1127.49       1201.14        63.13 o                         
   2  -9   7          3.67        -17.87        11.92 o                         
   3  -9   7        551.67        491.82        36.32 o                         
   4  -9   7         84.03          0.44        49.41 o                         
   5  -9   7        998.09       1140.21        73.39 o                         
  -5  -8   7       1054.53       1226.94        64.23 o                         
  -4  -8   7          0.89        -13.32        11.70 o                         
  -3  -8   7        477.77        587.42        41.42 o                         
  -2  -8   7        402.48        364.83        29.83 o                         
  -1  -8   7       2434.86       2526.53       103.20 o                         
   0  -8   7        465.95        486.51        27.57 o                         
   1  -8   7       2632.39       2822.55        77.34 o                         
   2  -8   7        290.33        238.10        21.40 o                         
   3  -8   7        492.36        445.86        31.17 o                         
   4  -8   7        545.62        472.94        33.90 o                         
   5  -8   7       1538.57       1579.27        89.29 o                         
  -6  -7   7        199.60        443.00        61.21 o                         
  -5  -7   7       1699.24       1705.88        99.13 o                         
  -4  -7   7        239.03        221.66        26.62 o                         
  -3  -7   7       1376.46       1542.76        51.90 o                         
  -2  -7   7        325.73        365.26        27.21 o                         
  -1  -7   7       2261.91       2207.28        95.19 o                         
   0  -7   7       1993.39       2027.11        51.10 o                         
   1  -7   7       2137.94       2249.55        84.78 o                         
   2  -7   7        524.85        512.81        26.60 o                         
   3  -7   7       1132.15       1086.02        41.83 o                         
   4  -7   7        798.46        773.94        36.34 o                         
   5  -7   7        565.60        550.95        57.61 o                         
   6  -7   7       1000.70        698.05        96.86 o                         
  -6  -6   7        905.22        993.68        76.89 o                         
  -5  -6   7        644.61        683.98        44.28 o                         
  -4  -6   7       1188.58       1267.54        53.61 o                         
  -3  -6   7        698.30        752.60        29.18 o                         
  -2  -6   7       1983.68       2097.07        51.90 o                         
  -1  -6   7        404.31        409.35        42.76 o                         
   0  -6   7       2689.03       2777.23        59.33 o                         
   1  -6   7        353.83        373.00        31.81 o                         
   2  -6   7       2179.21       2150.68        51.16 o                         
   3  -6   7         84.85         81.93        13.78 o                         
   4  -6   7       2270.77       2235.65        71.11 o                         
   5  -6   7         24.06         10.07        56.69 o                         
   6  -6   7       1461.21       1380.73       102.84 o                         
  -6  -5   7       1377.57       1458.74        62.18 o                         
  -5  -5   7         32.64         18.90        58.02 o                         
  -4  -5   7       1742.43       1742.33        41.24 o                         
  -3  -5   7         65.39         86.97        12.37 o                         
  -2  -5   7       4510.86       4705.14        87.23 o                         
  -1  -5   7         31.10         -1.23        43.05 o                         
   0  -5   7       2050.34       2142.56        47.12 o                         
   1  -5   7         22.91          8.60        28.84 o                         
   2  -5   7       2696.17       2696.89        56.42 o                         
   3  -5   7        216.74        240.42        18.78 o                         
   4  -5   7       2140.32       2039.57        65.65 o                         
   5  -5   7        296.66        316.44        57.74 o                         
   6  -5   7       1058.44       1139.62        87.24 o                         
   7  -5   7        168.13         -6.42       147.88 o                         
  -7  -4   7         35.42        594.58       709.73 o                         
  -6  -4   7       1103.67       1296.78       121.37 o                         
  -5  -4   7         20.89         23.75         9.99 o                         
  -4  -4   7       1778.36       1858.11        38.96 o                         
  -3  -4   7       1459.16       1449.93        31.50 o                         
  -2  -4   7       1556.98       1562.20        44.56 o                         
  -1  -4   7       1026.06       1018.14        83.77 o                         
   0  -4   7       1651.10       1508.72        42.86 o                         
   1  -4   7       1039.72       1039.48        58.41 o                         
   2  -4   7        949.73        981.97        31.40 o                         
   3  -4   7       2634.27       2569.40        72.86 o                         
   4  -4   7        909.99        911.56        41.78 o                         
   5  -4   7       1541.93       1447.07       171.36 o                         
   6  -4   7        500.19        569.67        51.89 o                         
   7  -4   7        414.72        518.94        80.42 o                         
   7  -4   7        575.12        540.50       160.70 o                         
  -7  -3   7        222.77        426.28        40.59 o                         
  -6  -3   7        604.67        721.87        97.75 o                         
  -5  -3   7       1460.19       1494.46        82.94 o                         
  -4  -3   7       1395.48       1330.66        32.17 o                         
  -3  -3   7       1558.53       1556.62        32.73 o                         
  -2  -3   7        636.87        714.58        22.94 o                         
  -1  -3   7       2427.84       2474.06        70.41 o                         
   0  -3   7        872.76        942.49        29.95 o                         
   1  -3   7       1818.30       1872.83        44.74 o                         
   2  -3   7        151.76        148.40        11.32 o                         
   3  -3   7       2078.80       2153.76        63.77 o                         
   4  -3   7         61.14         50.70        15.19 o                         
   5  -3   7       1463.81       1565.10        46.13 o                         
   6  -3   7        136.61        148.00        47.84 o                         
   7  -3   7        664.61        768.75       148.53 o                         
  -7  -2   7        236.20        266.80        19.99 o                         
  -6  -2   7        158.18        239.49        65.00 o                         
  -5  -2   7        860.59        831.60        33.98 o                         
  -4  -2   7         41.16         29.54         8.77 o                         
  -3  -2   7       2639.92       2578.54        42.40 o                         
  -2  -2   7        278.21        229.54        11.69 o                         
  -1  -2   7       2621.70       2510.17        86.79 o                         
   0  -2   7        119.91        129.61        12.64 o                         
   1  -2   7       1273.27       1828.69        54.98 o                         
   2  -2   7          0.66         -2.88         2.36 o                         
   3  -2   7       3356.28       3451.47        63.83 o                         
   4  -2   7        182.83        195.71        15.08 o                         
   5  -2   7        919.84        991.87        37.82 o                         
   6  -2   7        116.12        124.12        39.55 o                         
   7  -2   7       1275.54       1464.67       186.07 o                         
  -7  -1   7       1023.99       1176.21        70.05 o                         
  -6  -1   7         93.54        143.20        34.73 o                         
  -5  -1   7       1582.70       1675.18        44.20 o                         
  -4  -1   7         24.84         22.98         3.98 o                         
  -3  -1   7       2845.98       2693.22        47.06 o                         
  -2  -1   7        123.26        146.27         8.99 o                         
  -1  -1   7       5964.03       5930.08       143.78 o                         
   0  -1   7         30.25         62.42         9.15 o                         
   1  -1   7       5887.90       6081.68       166.40 o                         
   2  -1   7        162.81        165.94        10.33 o                         
   3  -1   7       1618.45       1604.81        37.38 o                         
   4  -1   7        126.31        155.89        13.90 o                         
   5  -1   7       2101.98       2093.16       116.49 o                         
   6  -1   7        335.43        362.46        49.09 o                         
   7  -1   7       1115.86       1051.51       142.09 o                         
  -7   0   7       1086.04       1123.70        39.16 o                         
  -6   0   7        306.29        358.68        44.65 o                         
  -5   0   7       1588.25       1662.49        40.16 o                         
  -4   0   7          8.87          1.88         7.43 o                         
  -3   0   7       2011.19       2045.86        43.30 o                         
  -2   0   7        300.04        279.43        14.59 o                         
  -1   0   7       2165.20       2218.48        57.41 o                         
   0   0   7       1303.63       1261.04        31.03 o                         
   1   0   7       2308.04       2383.62        51.24 o                         
   2   0   7        516.42        534.24        18.65 o                         
   3   0   7        591.10        576.66        23.80 o                         
   4   0   7        329.35        289.04        18.65 o                         
   5   0   7        586.63        606.16        66.09 o                         
   6   0   7       1419.28       1513.32        84.65 o                         
   7   0   7        193.03        237.94       113.82 o                         
  -7   1   7        245.37        279.64        25.78 o                         
  -6   1   7       1398.33       1398.05        98.22 o                         
  -5   1   7        660.45        644.62        26.99 o                         
  -4   1   7        593.13        577.91        22.35 o                         
  -3   1   7        404.39        402.11        21.52 o                         
  -2   1   7       1872.25       1836.61       106.88 o                         
  -1   1   7         50.64         49.83        13.90 o                         
   0   1   7       5801.45       5610.18       115.55 o                         
   1   1   7         51.51         43.01        11.85 o                         
   2   1   7       1724.22       1726.81        40.02 o                         
   3   1   7        135.96        113.43         9.93 o                         
   4   1   7       1451.10       1552.65        34.52 o                         
   5   1   7         28.99         19.18        46.36 o                         
   6   1   7       1601.20       1678.88        90.23 o                         
  -7   2   7         22.77          2.14        15.28 o                         
  -6   2   7       1035.83        975.75        47.71 o                         
  -5   2   7          6.84          5.43        10.88 o                         
  -4   2   7       2027.96       1952.57        50.11 o                         
  -3   2   7        163.17        152.76        16.63 o                         
  -2   2   7       3942.87       4239.24       190.56 o                         
  -1   2   7        751.55        736.90        42.55 o                         
   0   2   7       4501.71       4675.61       118.74 o                         
   1   2   7        750.55        687.26        43.99 o                         
   2   2   7       2016.41       2118.18        59.55 o                         
   3   2   7          3.58         13.59         4.05 o                         
   4   2   7       1608.19       1695.56        41.28 o                         
   5   2   7        419.53        514.32       109.72 o                         
   6   2   7       1086.26       1322.13        80.74 o                         
  -6   3   7        649.48        577.18        43.97 o                         
  -5   3   7         42.12         42.71        14.36 o                         
  -4   3   7       1311.05       1320.73        42.17 o                         
  -3   3   7        148.18        162.52        19.94 o                         
  -2   3   7       2751.14       2510.91       138.49 o                         
  -1   3   7        587.95        650.14        43.42 o                         
   0   3   7        630.78        679.44        30.18 o                         
   1   3   7        540.30        567.70        56.54 o                         
   2   3   7       2450.55       2464.43       193.49 o                         
   3   3   7        529.19        396.73        25.36 o                         
   4   3   7        299.96        199.38        20.55 o                         
   5   3   7        529.81        621.34       118.58 o                         
   6   3   7        370.13        434.10        58.91 o                         
  -6   4   7        435.33        367.26        38.06 o                         
  -5   4   7        156.72        167.06        26.07 o                         
  -4   4   7        271.58        251.57        26.89 o                         
  -3   4   7        498.89        465.36        30.93 o                         
  -2   4   7        239.75        214.56        71.14 o                         
  -1   4   7       1549.53       1608.65        64.67 o                         
   0   4   7        413.29        419.96        23.71 o                         
   1   4   7       1404.01       1450.23        83.92 o                         
   2   4   7        183.49        161.01        51.74 o                         
   3   4   7        603.05        529.27        30.43 o                         
   4   4   7        111.82        148.75       102.35 o                         
   5   4   7       1026.71       1053.73       166.77 o                         
  -5   5   7        320.27        327.67        35.77 o                         
  -4   5   7        128.61        109.93        23.54 o                         
  -3   5   7        656.30        607.27        36.02 o                         
  -2   5   7          2.31        -46.41        67.75 o                         
  -1   5   7       1301.44       1401.11        61.24 o                         
   0   5   7          1.97          8.77        10.56 o                         
   1   5   7       1256.12       1367.02        90.08 o                         
   2   5   7          2.53          8.85        49.63 o                         
   3   5   7        414.54        329.08        43.24 o                         
   4   5   7         60.21         76.12       477.08 o                         
  -4   6   7         17.87         -4.61        23.72 o                         
  -3   6   7        554.45        526.47        43.04 o                         
  -2   6   7        128.76         66.49        72.85 o                         
  -1   6   7       1059.90       1141.48        89.55 o                         
   0   6   7        207.81        246.05        30.45 o                         
   1   6   7        955.86       1016.26        83.40 o                         
   2   6   7        148.02        172.57        60.46 o                         
   3   6   7        280.17        245.70        39.18 o                         
  -2   7   7        210.20        486.38       101.28 o                         
  -1   7   7        350.25        309.56        68.37 o                         
   0   7   7        423.04        468.84        53.37 o                         
   1   7   7        321.65        224.64        65.49 o                         
  -2 -10   8        689.10        591.98        57.92 o                         
  -1 -10   8        323.00        269.96        41.75 o                         
   0 -10   8       1325.46       1430.99        60.79 o                         
   1 -10   8        349.47        388.38        47.19 o                         
   2 -10   8        585.68        585.30        44.83 o                         
   3 -10   8        549.63        475.44        42.54 o                         
  -4  -9   8        332.47        197.93        30.91 o                         
  -3  -9   8        467.35        524.76        43.57 o                         
  -2  -9   8        154.81        223.25        32.08 o                         
  -1  -9   8       1612.43       1772.73        72.84 o                         
   0  -9   8        391.09        403.57        33.83 o                         
   1  -9   8       1804.10       1951.42        96.57 o                         
   2  -9   8         64.07         48.63        15.30 o                         
   3  -9   8        732.07        742.96        42.47 o                         
   4  -9   8         13.01        -19.07        15.89 o                         
  -5  -8   8       1156.97       1411.29        68.74 o                         
  -4  -8   8         66.89         89.03        22.80 o                         
  -3  -8   8       1029.85       1126.33        56.09 o                         
  -2  -8   8          9.12         14.94        13.97 o                         
  -1  -8   8       2854.15       2976.82        91.99 o                         
   0  -8   8         90.59        112.35        21.91 o                         
   1  -8   8       3002.44       3059.24       108.00 o                         
   2  -8   8         10.64          2.43        11.17 o                         
   3  -8   8       1220.91       1191.35        46.56 o                         
   4  -8   8         64.79         53.01        20.41 o                         
   5  -8   8       1754.95       1872.57        82.48 o                         
  -5  -7   8       1911.86       1889.35        75.29 o                         
  -4  -7   8          2.93          6.01        13.70 o                         
  -3  -7   8        799.29        898.75        40.52 o                         
  -2  -7   8          3.69          0.98        10.61 o                         
  -1  -7   8       3170.85       3258.88        96.90 o                         
   0  -7   8        147.19        118.96        14.81 o                         
   1  -7   8       3140.65       3364.43        91.87 o                         
   2  -7   8         67.82         55.14        13.74 o                         
   3  -7   8        666.08        665.47        33.02 o                         
   4  -7   8        280.24        259.10        23.38 o                         
   5  -7   8       1325.86       1422.19        67.78 o                         
   6  -7   8        266.87        297.87        86.90 o                         
  -6  -6   8        196.74        211.06        32.00 o                         
  -5  -6   8       1508.61       1519.64        65.91 o                         
  -4  -6   8         86.73         75.00        17.44 o                         
  -3  -6   8        724.65        754.61        35.05 o                         
  -2  -6   8        297.93        291.75        23.53 o                         
  -1  -6   8       1976.25       1988.36        85.73 o                         
   0  -6   8        904.12        945.70        29.76 o                         
   1  -6   8       1956.91       1930.16        69.50 o                         
   2  -6   8        571.99        613.53        26.58 o                         
   3  -6   8        269.69        260.31        22.84 o                         
   4  -6   8        696.24        735.52        42.19 o                         
   5  -6   8        473.70        474.16        53.89 o                         
   6  -6   8       1309.84       1295.84        98.24 o                         
  -6  -5   8       1266.27       1391.70       138.72 o                         
  -5  -5   8        527.02        480.63        85.10 o                         
  -4  -5   8        705.88        582.64        40.62 o                         
  -3  -5   8        408.98        451.52        26.23 o                         
  -2  -5   8       1986.21       2038.96        50.40 o                         
  -1  -5   8        393.41        442.83        41.30 o                         
   0  -5   8       5038.25       5185.67        92.42 o                         
   1  -5   8        455.93        440.14        43.18 o                         
   2  -5   8       2334.54       2405.32        53.06 o                         
   3  -5   8         47.52         30.79         9.09 o                         
   4  -5   8       1688.60       1778.33        62.29 o                         
   5  -5   8        127.77        120.97        54.90 o                         
   6  -5   8       2402.76       2578.57       105.27 o                         
  -7  -4   8        160.21        590.89       813.29 o                         
  -6  -4   8       2322.95       2339.20       167.73 o                         
  -5  -4   8        175.75        198.90        23.90 o                         
  -4  -4   8       3053.46       2921.86        60.56 o                         
  -3  -4   8         91.30         88.20        15.15 o                         
  -2  -4   8       4052.46       4200.34        90.59 o                         
  -1  -4   8         28.17         -4.37        48.83 o                         
   0  -4   8       4388.70       4425.98        81.29 o                         
   1  -4   8         32.90         73.16        21.61 o                         
   2  -4   8       3524.96       3595.38        69.42 o                         
   3  -4   8         16.14         16.50        14.02 o                         
   4  -4   8       2691.55       2655.77        78.79 o                         
   5  -4   8        343.57        314.99       104.66 o                         
   6  -4   8       1196.85       1321.81        90.39 o                         
   7  -4   8         96.97        110.84       122.95 o                         
  -7  -3   8          1.54         28.65        21.08 o                         
  -6  -3   8       1295.24       1190.55       123.52 o                         
  -5  -3   8        263.58        231.42        45.25 o                         
  -4  -3   8       2446.59       2509.22        50.07 o                         
  -3  -3   8       1226.87       1129.88        30.26 o                         
  -2  -3   8       2077.42       2034.41        38.72 o                         
  -1  -3   8        979.32       1025.67        43.39 o                         
   0  -3   8       2676.31       2715.52        61.30 o                         
   1  -3   8       1109.02       1104.83       113.48 o                         
   2  -3   8       1328.14       1337.32        33.65 o                         
   3  -3   8       3511.15       3457.07        81.08 o                         
   4  -3   8       1151.01       1135.75        38.38 o                         
   5  -3   8        938.25       1008.72        37.60 o                         
   6  -3   8        928.89       1003.34        77.53 o                         
   7  -3   8        615.13        899.76       163.89 o                         
  -7  -2   8        114.69        136.80        19.76 o                         
  -6  -2   8       1003.98       1123.64        65.02 o                         
  -5  -2   8       1063.84       1024.01        43.96 o                         
  -4  -2   8        802.99        748.58        24.92 o                         
  -3  -2   8       2874.73       2853.16        46.97 o                         
  -2  -2   8       1742.52       1780.87        33.18 o                         
  -1  -2   8       3728.91       3787.32       103.38 o                         
   0  -2   8       2226.12       2282.94        50.91 o                         
   1  -2   8       3417.04       3306.80       202.61 o                         
   2  -2   8        710.96        657.57        22.38 o                         
   3  -2   8       3588.49       3674.35        74.77 o                         
   4  -2   8        108.16         95.19        14.63 o                         
   5  -2   8       1590.90       1769.95        49.43 o                         
   6  -2   8        585.17        554.16        52.82 o                         
   7  -2   8        633.87       -161.45       584.32 o                         
  -7  -1   8       1427.71       1659.36       103.87 o                         
  -6  -1   8        637.32        706.58        55.93 o                         
  -5  -1   8        950.86        913.44        42.86 o                         
  -4  -1   8         99.13        123.51        13.41 o                         
  -3  -1   8       2740.69       2652.99        52.32 o                         
  -2  -1   8         36.85         19.10         8.34 o                         
  -1  -1   8       2981.65       2914.99        85.22 o                         
   0  -1   8        520.13        502.05        26.38 o                         
   1  -1   8       3021.50       2965.53       117.26 o                         
   2  -1   8          2.15          0.72         5.46 o                         
   3  -1   8       1777.58       1832.96        61.17 o                         
   4  -1   8        134.03        149.73        15.66 o                         
   5  -1   8       1989.85       2168.80       125.93 o                         
   6  -1   8         72.10         44.09        38.40 o                         
   7  -1   8       1191.07       1243.66       171.44 o                         
  -7   0   8       1191.80       1350.58        93.61 o                         
  -6   0   8         65.47         80.28        37.63 o                         
  -5   0   8       1433.74       1599.58        45.43 o                         
  -4   0   8         28.93         33.28        10.21 o                         
  -3   0   8       1976.22       2018.27        49.28 o                         
  -2   0   8        101.79        122.26        12.15 o                         
  -1   0   8       2855.93       2839.17        71.25 o                         
   0   0   8        124.25        128.54        14.19 o                         
   1   0   8       3155.19       3073.08        67.17 o                         
   2   0   8        400.43        446.34        18.68 o                         
   3   0   8       1111.31       1061.54        32.25 o                         
   4   0   8        356.19        347.63        28.76 o                         
   5   0   8       1389.33       1392.95        84.76 o                         
   6   0   8        392.37        473.07        58.49 o                         
  -7   1   8        680.29        751.58       108.96 o                         
  -6   1   8        303.98        332.13        51.38 o                         
  -5   1   8       1098.83       1079.13        35.16 o                         
  -4   1   8        512.25        468.95        22.79 o                         
  -3   1   8       1066.98       1102.37        35.91 o                         
  -2   1   8       1964.60       1946.34       120.91 o                         
  -1   1   8       1133.01       1082.10        40.27 o                         
   0   1   8       1922.16       1892.67        55.42 o                         
   1   1   8       1134.61       1144.13        42.18 o                         
   2   1   8       2002.92       1993.87        41.47 o                         
   3   1   8       1012.48        996.92        35.04 o                         
   4   1   8       1106.97       1027.65        51.32 o                         
   5   1   8        699.70        737.66        66.22 o                         
   6   1   8       1368.31       1519.30        81.08 o                         
  -6   2   8       1030.60       1066.05        45.84 o                         
  -5   2   8        773.28        766.75        33.26 o                         
  -4   2   8       1768.50       1799.85        45.67 o                         
  -3   2   8        820.58        796.56        27.67 o                         
  -2   2   8       3396.59       3611.56       123.21 o                         
  -1   2   8       1534.49       1515.53        56.05 o                         
   0   2   8       5245.20       5151.14       105.19 o                         
   1   2   8       1356.25       1378.86        56.81 o                         
   2   2   8       2061.50       2058.83        68.47 o                         
   3   2   8        393.54        295.81        25.69 o                         
   4   2   8       1473.07       1610.68        47.09 o                         
   5   2   8        343.84        349.32       101.90 o                         
   6   2   8       1420.62       1578.53        84.61 o                         
  -6   3   8        870.69        833.70        42.54 o                         
  -5   3   8        169.04        173.94        23.61 o                         
  -4   3   8       1163.27       1146.90        41.32 o                         
  -3   3   8        537.23        497.90        23.35 o                         
  -2   3   8       2475.43       2658.89       104.49 o                         
  -1   3   8         26.55         21.52        26.03 o                         
   0   3   8       1911.92       1914.26        55.55 o                         
   1   3   8         22.40         -1.49        31.18 o                         
   2   3   8       2359.28       2493.06       119.68 o                         
   3   3   8          1.18         24.10        10.32 o                         
   4   3   8        666.21        782.35        42.95 o                         
   5   3   8        256.88        296.71        77.42 o                         
  -5   4   8         31.32          2.02        13.63 o                         
  -4   4   8       1062.86       1022.57        40.48 o                         
  -3   4   8        193.83        192.09        21.29 o                         
  -2   4   8       1565.02       1701.32       131.10 o                         
  -1   4   8       1146.20       1287.70        65.86 o                         
   0   4   8       1054.38       1017.25        50.93 o                         
   1   4   8       1201.80       1329.85        86.03 o                         
   2   4   8       1609.63       1672.18       104.72 o                         
   3   4   8        498.56        468.03        30.30 o                         
   4   4   8        991.70       1074.78       167.26 o                         
  -4   5   8        651.58        688.48        42.19 o                         
  -3   5   8        613.23        574.41        37.08 o                         
  -2   5   8        495.05        502.95        92.57 o                         
  -1   5   8       1236.71       1324.32        94.59 o                         
   0   5   8        248.12        218.92        35.46 o                         
   1   5   8       1229.05       1370.70        96.42 o                         
   2   5   8        455.20        488.08        71.48 o                         
   3   5   8        657.09        589.74        41.03 o                         
  -3   6   8        725.04        745.55        58.77 o                         
  -2   6   8         44.71         -8.86        76.14 o                         
  -1   6   8        970.77       1005.71        92.26 o                         
   0   6   8         33.82        -26.83        21.89 o                         
   1   6   8        902.51        670.06        79.56 o                         
   2   6   8         32.80        -24.47        59.81 o                         
  -2 -10   9        669.22        665.19        51.72 o                         
  -1 -10   9         28.75        -42.09        33.46 o                         
   0 -10   9        568.44        536.03        41.74 o                         
   1 -10   9         24.32        -26.29        36.38 o                         
   2 -10   9        638.73        597.81        44.79 o                         
  -3  -9   9        112.18        128.51        27.53 o                         
  -2  -9   9        520.69        522.09        58.23 o                         
  -1  -9   9        596.29        670.07        47.10 o                         
   0  -9   9       1997.23       2083.90        70.59 o                         
   1  -9   9        700.12        649.62        50.55 o                         
   2  -9   9        802.10        803.90        43.08 o                         
   3  -9   9        465.21        438.19        32.51 o                         
   4  -9   9        964.17        911.34        82.36 o                         
  -4  -8   9        692.32        720.98        48.24 o                         
  -3  -8   9        456.63        455.33        39.61 o                         
  -2  -8   9        720.45        786.72        41.57 o                         
  -1  -8   9       1152.19       1212.86        57.52 o                         
   0  -8   9       1240.94       1261.07        51.30 o                         
   1  -8   9       1324.15       1337.40        73.52 o                         
   2  -8   9        390.88        361.08        25.43 o                         
   3  -8   9        585.98        534.76        32.44 o                         
   4  -8   9        192.78        168.43        28.41 o                         
   5  -8   9        930.23       1188.96        69.09 o                         
  -5  -7   9       1016.96       1126.15        61.03 o                         
  -4  -7   9         52.23         73.11        20.25 o                         
  -3  -7   9        520.15        528.22        39.41 o                         
  -2  -7   9        140.61        160.66        21.57 o                         
  -1  -7   9       2014.97       2028.90        74.82 o                         
   0  -7   9         97.33         92.81        19.83 o                         
   1  -7   9       2041.95       2123.16        67.29 o                         
   2  -7   9          0.76         -7.93         8.51 o                         
   3  -7   9        726.94        689.66        33.24 o                         
   4  -7   9         57.45         50.33        17.24 o                         
   5  -7   9        904.87        910.61        58.46 o                         
  -6  -6   9        127.09        105.70        31.61 o                         
  -5  -6   9        890.80        939.07        53.99 o                         
  -4  -6   9          0.06         -7.33        11.22 o                         
  -3  -6   9        344.35        366.90        27.25 o                         
  -2  -6   9         53.99         40.46        11.97 o                         
  -1  -6   9       1845.71       1851.91        84.62 o                         
   0  -6   9        250.81        238.90        14.02 o                         
   1  -6   9       1910.38       1872.93        68.21 o                         
   2  -6   9        272.09        256.52        20.01 o                         
   3  -6   9        323.84        296.67        21.03 o                         
   4  -6   9        227.48        249.22        27.84 o                         
   5  -6   9        990.79       1036.64        65.29 o                         
   6  -6   9        646.76        564.88        82.46 o                         
  -6  -5   9        566.06        582.64       104.51 o                         
  -5  -5   9       1132.79       1172.67       121.91 o                         
  -4  -5   9        143.50        -70.35        47.24 o                         
  -3  -5   9        219.94        234.44        26.85 o                         
  -2  -5   9        898.23        860.39        42.55 o                         
  -1  -5   9       2007.33       2059.83        85.41 o                         
   0  -5   9       2605.70       2559.83        49.31 o                         
   1  -5   9       2244.05       2222.42       102.88 o                         
   2  -5   9       1270.80       1265.59        41.17 o                         
   3  -5   9        201.75        197.97        17.61 o                         
   4  -5   9        642.41        678.53        47.88 o                         
   5  -5   9       1027.40        989.68        86.82 o                         
   6  -5   9       1417.19       1559.86        82.62 o                         
  -6  -4   9       1405.68       1447.15       137.74 o                         
  -5  -4   9       1183.35       1114.83        65.90 o                         
  -4  -4   9        632.00        534.07        32.80 o                         
  -3  -4   9       1052.57        949.29        41.33 o                         
  -2  -4   9        357.10        388.64        28.80 o                         
  -1  -4   9       1150.42       1205.89        48.72 o                         
   0  -4   9       4597.79       4742.64       101.16 o                         
   1  -4   9       1023.34       1039.71        55.28 o                         
   2  -4   9        738.73        748.51        27.53 o                         
   3  -4   9        427.06        408.50        29.38 o                         
   4  -4   9        712.33        691.49        41.63 o                         
   5  -4   9         79.84         29.29        48.31 o                         
   6  -4   9       1150.81       1222.66        94.76 o                         
  -6  -3   9       1037.03       1077.99       123.85 o                         
  -5  -3   9        102.13        106.10        17.97 o                         
  -4  -3   9       1313.49       1169.50        39.27 o                         
  -3  -3   9         51.31         33.20         8.88 o                         
  -2  -3   9       1808.72       1572.29        45.42 o                         
  -1  -3   9         84.43         52.12        22.78 o                         
   0  -3   9       1755.26       1720.00        48.23 o                         
   1  -3   9        107.60        124.15        71.61 o                         
   2  -3   9       1958.91       1923.44        44.10 o                         
   3  -3   9        157.49        139.35        20.05 o                         
   4  -3   9       1493.27       1502.25        45.83 o                         
   5  -3   9        323.08        268.56        51.62 o                         
   6  -3   9       1362.55       1499.38        98.47 o                         
  -6  -2   9       1475.64       1650.36        84.77 o                         
  -5  -2   9         91.66         83.44        17.46 o                         
  -4  -2   9       1239.51       1200.13        40.43 o                         
  -3  -2   9        616.31        577.35        19.54 o                         
  -2  -2   9       2708.48       2666.93        52.43 o                         
  -1  -2   9        533.87        551.60        31.08 o                         
   0  -2   9       3791.90       3983.56        94.65 o                         
   1  -2   9        468.33        485.39        78.19 o                         
   2  -2   9       1517.09       1505.31        38.36 o                         
   3  -2   9       1506.43       1622.59        52.40 o                         
   4  -2   9        810.03        832.67        42.69 o                         
   5  -2   9        701.84        687.87        62.18 o                         
   6  -2   9       1248.99       1295.34        76.57 o                         
  -6  -1   9       1333.39       1469.29        80.56 o                         
  -5  -1   9        357.10        366.74        27.06 o                         
  -4  -1   9        693.78        679.04        29.54 o                         
  -3  -1   9       1599.83       1449.52        43.54 o                         
  -2  -1   9        558.07        578.24        23.89 o                         
  -1  -1   9       1678.63       1700.68        54.18 o                         
   0  -1   9       1607.97       1646.02        53.12 o                         
   1  -1   9       1681.60       1694.13        67.83 o                         
   2  -1   9        128.37        147.69        14.30 o                         
   3  -1   9       1808.86       1793.55        63.43 o                         
   4  -1   9         10.14         14.67        15.46 o                         
   5  -1   9       1658.56       1782.87       100.60 o                         
   6  -1   9        212.56        206.37        44.24 o                         
  -6   0   9        640.43        344.96        52.55 o                         
  -5   0   9        808.17        795.47        35.99 o                         
  -4   0   9         49.59         39.53        13.03 o                         
  -3   0   9       1356.68       1387.20        41.12 o                         
  -2   0   9         16.23         14.96         8.88 o                         
  -1   0   9       2584.37       2493.27        68.15 o                         
   0   0   9        122.74        110.66        19.28 o                         
   1   0   9       2807.45       2796.05        76.75 o                         
   2   0   9        266.40        293.41        16.96 o                         
   3   0   9       1468.08       1498.43        58.22 o                         
   4   0   9        235.11        224.06        27.38 o                         
   5   0   9       1790.88       1799.29       101.70 o                         
   6   0   9         29.61         19.26        41.82 o                         
  -6   1   9         22.74         63.99        44.22 o                         
  -5   1   9       1768.89       1918.37       142.94 o                         
  -4   1   9        172.43        165.13        17.28 o                         
  -3   1   9       1627.12       1642.30        46.04 o                         
  -2   1   9        309.64        298.45        65.24 o                         
  -1   1   9       2590.18       2599.83        70.86 o                         
   0   1   9        484.94        486.79        30.40 o                         
   1   1   9       2620.71       2736.69        76.41 o                         
   2   1   9        308.20        323.50        23.73 o                         
   3   1   9       1352.55       1358.37        57.12 o                         
   4   1   9        522.28        524.59        40.17 o                         
   5   1   9       1229.16       1321.80        88.37 o                         
   6   1   9        165.50        209.44        50.78 o                         
  -6   2   9        120.91        177.52        68.58 o                         
  -5   2   9       1356.89       1577.52       130.48 o                         
  -4   2   9        436.05        398.51        23.35 o                         
  -3   2   9        945.47        889.96        30.02 o                         
  -2   2   9        791.28        702.98        77.56 o                         
  -1   2   9       1736.19       1743.79        57.25 o                         
   0   2   9         92.35         87.92        18.66 o                         
   1   2   9       1662.26       1656.58        64.23 o                         
   2   2   9        939.91        873.34       140.81 o                         
   3   2   9        346.74        261.94        32.13 o                         
   4   2   9        255.07        309.50        26.29 o                         
   5   2   9        478.95        564.54        94.10 o                         
  -5   3   9        572.11        775.66        94.92 o                         
  -4   3   9        296.77        350.28        24.56 o                         
  -3   3   9        273.44        289.91        19.74 o                         
  -2   3   9       1090.28       1149.05        69.54 o                         
  -1   3   9        323.64        332.22        33.11 o                         
   0   3   9       1437.45       1420.85        42.12 o                         
   1   3   9        292.07        299.58        36.38 o                         
   2   3   9       1190.40       1208.58        90.10 o                         
   3   3   9          2.34        -17.43        11.62 o                         
   4   3   9       1239.58       1255.96       119.83 o                         
  -4   4   9       1331.89       1583.19       126.88 o                         
  -3   4   9         39.31         40.15        13.37 o                         
  -2   4   9       1622.98       1907.48        92.93 o                         
  -1   4   9         86.23         94.27        63.58 o                         
   0   4   9       1909.84       1923.00        75.68 o                         
   1   4   9         98.82        101.60        41.36 o                         
   2   4   9       1769.04       1893.87       114.73 o                         
   3   4   9         16.16          0.87        13.13 o                         
   4   4   9        767.76       1696.56       140.96 o                         
  -3   5   9        651.38         93.85        19.95 o                         
  -2   5   9       1549.24       1679.11       145.30 o                         
  -1   5   9        498.08        507.12        90.15 o                         
   0   5   9       1313.56       1408.35        67.92 o                         
   1   5   9        551.51        521.54        76.03 o                         
   2   5   9       1498.66       1570.47       197.91 o                         
  -1   6   9        288.22        486.34        94.67 o                         
   0   6   9        160.94        107.75        34.96 o                         
  -1 -10  10        495.52        292.57        51.66 o                         
   0 -10  10        528.48        567.66        41.30 o                         
   1 -10  10        236.61        225.22        42.47 o                         
   2 -10  10        513.94        478.77        38.61 o                         
  -3  -9  10        165.80        156.44        30.81 o                         
  -2  -9  10        964.14       1000.38        75.64 o                         
  -1  -9  10        117.39         97.42        32.44 o                         
   0  -9  10       1371.99       1390.73        58.68 o                         
   1  -9  10         90.45         65.94        33.26 o                         
   2  -9  10       1034.64       1045.19        49.83 o                         
   3  -9  10          3.12         -8.58        27.15 o                         
  -4  -8  10       2153.05       1379.33        66.03 o                         
  -3  -8  10          3.41        -17.21        14.85 o                         
  -2  -8  10       1313.19       1475.03        57.03 o                         
  -1  -8  10         41.64         34.59        25.39 o                         
   0  -8  10       1779.73       1776.00        62.13 o                         
   1  -8  10         50.10         51.22        35.40 o                         
   2  -8  10        865.18        863.31        43.21 o                         
   3  -8  10        100.59         76.89        22.14 o                         
   4  -8  10       1103.59        966.60       110.37 o                         
  -5  -7  10        160.13         95.09        35.97 o                         
  -4  -7  10        606.04        595.25        43.26 o                         
  -3  -7  10        134.34        130.89        25.26 o                         
  -2  -7  10        951.97        946.50        43.23 o                         
  -1  -7  10        543.20        513.57        42.92 o                         
   0  -7  10       1016.17       1047.40        45.47 o                         
   1  -7  10        580.96        575.14        50.79 o                         
   2  -7  10        316.79        319.61        22.48 o                         
   3  -7  10        703.64        720.37        40.04 o                         
   4  -7  10        197.76        130.32        71.91 o                         
   5  -7  10        803.96        913.42        59.26 o                         
  -5  -6  10        835.26        934.37        57.95 o                         
  -4  -6  10        103.93         95.35        21.98 o                         
  -3  -6  10        532.54        556.20        33.55 o                         
  -2  -6  10        119.73        168.17        20.83 o                         
  -1  -6  10       3291.65       3370.48       123.02 o                         
   0  -6  10         73.29         76.83        17.63 o                         
   1  -6  10       3516.95       3533.67       105.77 o                         
   2  -6  10          7.38          5.68         8.61 o                         
   3  -6  10        884.93        860.76        40.15 o                         
   4  -6  10         11.28         18.38        15.28 o                         
   5  -6  10       1910.11       1939.65        91.62 o                         
  -6  -5  10         41.26         41.74        78.98 o                         
  -5  -5  10       1858.31       1853.70        91.36 o                         
  -4  -5  10        117.13         96.85        30.25 o                         
  -3  -5  10       1516.13       1232.31        60.30 o                         
  -2  -5  10          8.95         26.59        17.65 o                         
  -1  -5  10       3579.00       3594.03       129.69 o                         
   0  -5  10          5.44          1.15         8.86 o                         
   1  -5  10       3746.96       3642.49       146.00 o                         
   2  -5  10         23.53         17.93         9.95 o                         
   3  -5  10       1241.45       1162.26        53.87 o                         
   4  -5  10          3.62         -7.04        17.14 o                         
   5  -5  10       1522.14       1598.97       107.71 o                         
   6  -5  10        152.43         81.28        60.49 o                         
  -6  -4  10        118.65        148.36        77.58 o                         
  -5  -4  10       1727.71       1836.32        89.77 o                         
  -4  -4  10          1.00        -21.19        14.12 o                         
  -3  -4  10        431.35        372.12        33.48 o                         
  -2  -4  10          2.43         12.96        13.04 o                         
  -1  -4  10       2021.57       2032.55        65.08 o                         
   0  -4  10        898.04        880.94        37.41 o                         
   1  -4  10       1890.49       1840.98        77.43 o                         
   2  -4  10        252.34        235.30        17.82 o                         
   3  -4  10        247.36        233.62        26.48 o                         
   4  -4  10        240.12        209.06        26.13 o                         
   5  -4  10        679.13        572.63        68.88 o                         
   6  -4  10        602.89        582.48        75.54 o                         
  -6  -3  10        550.96        558.55       100.49 o                         
  -5  -3  10        743.39        708.27        94.35 o                         
  -4  -3  10        173.41        121.46        18.30 o                         
  -3  -3  10        719.50        606.65        33.96 o                         
  -2  -3  10        223.99        224.45        17.58 o                         
  -1  -3  10        767.59        752.32        43.47 o                         
   0  -3  10       3169.92       3344.25        76.91 o                         
   1  -3  10        671.52        703.64        61.23 o                         
   2  -3  10        523.37        431.42        17.91 o                         
   3  -3  10        291.44        255.29        25.19 o                         
   4  -3  10        526.90        557.48        39.88 o                         
   5  -3  10        140.95        132.02        50.52 o                         
   6  -3  10       1497.45       1687.66       107.14 o                         
  -6  -2  10       1427.52       1450.32        83.41 o                         
  -5  -2  10        124.87        129.31        20.95 o                         
  -4  -2  10        517.93        509.39        27.15 o                         
  -3  -2  10        222.36        189.33        18.26 o                         
  -2  -2  10       1634.64       1711.83        49.11 o                         
  -1  -2  10         25.87          5.30        24.55 o                         
   0  -2  10       2749.95       2724.29        76.20 o                         
   1  -2  10         27.07         14.26        33.94 o                         
   2  -2  10       1507.58       1518.92        40.91 o                         
   3  -2  10          0.13          4.37        13.51 o                         
   4  -2  10        806.81        823.14        45.39 o                         
   5  -2  10         27.17        -12.22        46.31 o                         
   6  -2  10       1480.61       1663.80       101.38 o                         
  -6  -1  10       1608.75       1701.85        92.53 o                         
  -5  -1  10         26.86         17.06        60.23 o                         
  -4  -1  10       1474.55       1481.49        45.03 o                         
  -3  -1  10          5.37         11.37        10.38 o                         
  -2  -1  10       1886.44       1943.88        52.29 o                         
  -1  -1  10        106.29        109.19        24.91 o                         
   0  -1  10       3153.48       3126.02        82.35 o                         
   1  -1  10        127.82        170.95        26.88 o                         
   2  -1  10       1124.76       1086.61        38.81 o                         
   3  -1  10        123.37        117.87        22.88 o                         
   4  -1  10        794.56        876.06        46.21 o                         
   5  -1  10        398.53        417.92        61.26 o                         
   6  -1  10        717.60        688.81        65.60 o                         
  -6   0  10        772.15        930.43        73.64 o                         
  -5   0  10        332.55        379.60        76.09 o                         
  -4   0  10        572.30        548.66        28.89 o                         
  -3   0  10        862.16        900.66        33.99 o                         
  -2   0  10        558.25        587.10        34.21 o                         
  -1   0  10       1062.29       1054.20        44.83 o                         
   0   0  10       1385.14       1431.70        52.45 o                         
   1   0  10       1197.99       1217.31        59.93 o                         
   2   0  10        152.26        142.89        20.54 o                         
   3   0  10       1517.40       1517.25        61.85 o                         
   4   0  10        145.36        158.43        27.03 o                         
   5   0  10       1340.20       1415.29        94.04 o                         
  -6   1  10        612.50        537.15        61.70 o                         
  -5   1  10       1392.48       1555.52       134.75 o                         
  -4   1  10         64.19         57.02        13.98 o                         
  -3   1  10       1114.50       1121.85        39.13 o                         
  -2   1  10        339.51        271.48        65.09 o                         
  -1   1  10       3058.73       3161.37        83.91 o                         
   0   1  10       1016.71       1000.06        43.56 o                         
   1   1  10       2781.11       2897.38        98.83 o                         
   2   1  10        265.41        210.71        66.82 o                         
   3   1  10       1001.80       1083.49        53.97 o                         
   4   1  10          0.03        -22.41        16.85 o                         
   5   1  10       1169.89       1209.70        92.05 o                         
  -5   2  10       1067.55       1290.40       122.73 o                         
  -4   2  10          3.29        -10.06        10.26 o                         
  -3   2  10        654.32        592.36        33.08 o                         
  -2   2  10         37.38        -30.67        43.10 o                         
  -1   2  10       1070.94       1178.09        48.98 o                         
   0   2  10          0.81        -13.02        19.65 o                         
   1   2  10       1069.67       1129.57        58.27 o                         
   2   2  10         51.38         -3.77        39.10 o                         
   3   2  10        209.21        211.78        31.45 o                         
   4   2  10        223.21        212.54        26.99 o                         
  -4   3  10        280.06        396.78        82.10 o                         
  -3   3  10        294.52        296.58        26.97 o                         
  -2   3  10        763.12        821.81        69.36 o                         
  -1   3  10        746.06        766.29        50.28 o                         
   0   3  10        370.24        371.90        29.76 o                         
   1   3  10        769.02        781.04        53.19 o                         
   2   3  10        933.82        997.26        70.17 o                         
   3   3  10        131.68         51.00        21.08 o                         
   4   3  10        254.80        559.12        98.29 o                         
  -3   4  10        408.21        196.84        25.01 o                         
  -2   4  10        726.30        843.39       111.66 o                         
  -1   4  10        325.84        269.51        62.81 o                         
   0   4  10       1003.04       1094.17        49.38 o                         
   1   4  10        271.85        319.98        42.13 o                         
   2   4  10        825.87        869.76        92.68 o                         
   3   4  10         73.26         20.28        22.50 o                         
  -2   5  10        576.78       1047.80       127.77 o                         
  -1   5  10        173.18        197.36        62.60 o                         
   0   5  10       1180.25       1168.76        57.07 o                         
   1   5  10        126.94        129.98        43.63 o                         
  -2  -9  11        792.64        407.00        53.53 o                         
  -1  -9  11        560.97        544.38        47.28 o                         
   0  -9  11        772.77        792.37        45.43 o                         
   1  -9  11        475.49        440.75        45.33 o                         
   2  -9  11        487.52        443.51        42.78 o                         
   3  -9  11        483.05        415.39        46.10 o                         
  -3  -8  11        244.96        252.42        33.06 o                         
  -2  -8  11       1222.36       1478.39        59.35 o                         
  -1  -8  11        166.16        145.02        30.53 o                         
   0  -8  11       1137.85       1240.27        53.22 o                         
   1  -8  11        127.42        135.87        31.98 o                         
   2  -8  11        911.87        922.79        44.14 o                         
   3  -8  11          2.38        -12.78        17.42 o                         
   4  -8  11       1694.28       1612.09       137.49 o                         
  -4  -7  11        750.18        700.68        52.53 o                         
  -3  -7  11          0.00          1.83        15.83 o                         
  -2  -7  11       1546.80       1670.85        58.70 o                         
  -1  -7  11         45.61         32.81        26.50 o                         
   0  -7  11        819.63        852.61        42.42 o                         
   1  -7  11         46.51         31.43        32.14 o                         
   2  -7  11        920.74        971.55        35.98 o                         
   3  -7  11        429.72        396.30        31.29 o                         
   4  -7  11       1453.82       1370.67       122.38 o                         
  -5  -6  11        419.60        327.47        56.35 o                         
  -4  -6  11        897.69        697.13        63.41 o                         
  -3  -6  11        635.32        547.69        44.04 o                         
  -2  -6  11        912.20        953.20        50.82 o                         
  -1  -6  11       1589.93       1631.25        57.92 o                         
   0  -6  11       2417.56       2414.60        79.68 o                         
   1  -6  11       1645.57       1602.19        49.94 o                         
   2  -6  11        756.60        792.10        31.90 o                         
   3  -6  11       1107.66       1111.46        47.82 o                         
   4  -6  11        639.30        685.04        42.45 o                         
   5  -6  11       1258.85       1186.69        78.61 o                         
  -5  -5  11       1238.26       1273.62        81.00 o                         
  -4  -5  11       1011.53       1066.38        68.73 o                         
  -3  -5  11        885.94        750.09        47.93 o                         
  -2  -5  11       1125.15       1252.35        57.60 o                         
  -1  -5  11       1980.10       2013.98        75.98 o                         
   0  -5  11        866.88        883.12        39.25 o                         
   1  -5  11       2104.63       2046.94        80.03 o                         
   2  -5  11        428.23        421.27        24.87 o                         
   3  -5  11        560.28        563.57        41.48 o                         
   4  -5  11        217.89        190.57        31.29 o                         
   5  -5  11       1174.17       1278.74       101.66 o                         
  -5  -4  11       1164.51       1136.53        76.45 o                         
  -4  -4  11         55.20         39.11        20.25 o                         
  -3  -4  11       1066.31       1038.62        51.46 o                         
  -2  -4  11         59.02         52.29        19.63 o                         
  -1  -4  11       1944.79       1975.78        94.47 o                         
   0  -4  11         74.79         42.82        21.11 o                         
   1  -4  11       1882.07       1851.16        66.98 o                         
   2  -4  11         79.16         56.33        10.62 o                         
   3  -4  11       1321.22       1264.69        53.10 o                         
   4  -4  11         91.28         83.58        22.87 o                         
   5  -4  11       1163.51       1136.85        89.10 o                         
  -5  -3  11       1271.42       1306.54       131.84 o                         
  -4  -3  11         28.98         -8.77        15.77 o                         
  -3  -3  11        690.72        580.14        34.67 o                         
  -2  -3  11        169.06        161.68        25.26 o                         
  -1  -3  11       2353.19       2451.22       106.05 o                         
   0  -3  11       1471.82       1507.57        57.60 o                         
   1  -3  11       2282.33       2398.22       185.50 o                         
   2  -3  11        445.47        358.03        21.21 o                         
   3  -3  11        662.84        647.74        39.29 o                         
   4  -3  11        271.47        264.69        29.73 o                         
   5  -3  11       1118.35       1111.03        87.14 o                         
  -6  -2  11        845.93        992.57        76.55 o                         
  -5  -2  11       1134.39       1184.64       126.46 o                         
  -4  -2  11        199.11        233.90        22.62 o                         
  -3  -2  11        938.70        878.08        39.71 o                         
  -2  -2  11        716.50        692.49        42.78 o                         
  -1  -2  11        825.59        844.10        50.25 o                         
   0  -2  11       2974.77       2919.26        82.13 o                         
   1  -2  11        847.43        830.37        45.38 o                         
   2  -2  11        975.55        944.11        43.72 o                         
   3  -2  11        412.68        393.22        32.54 o                         
   4  -2  11        521.73        540.30        38.84 o                         
   5  -2  11        373.89        360.73        65.81 o                         
  -5  -1  11        433.97        444.75        83.12 o                         
  -4  -1  11        563.09        562.11        29.42 o                         
  -3  -1  11        731.70        703.71        31.81 o                         
  -2  -1  11        748.02        854.28        48.20 o                         
  -1  -1  11        136.72        125.95        30.02 o                         
   0  -1  11       2924.71       2843.49        81.32 o                         
   1  -1  11        102.62         86.05        27.56 o                         
   2  -1  11        728.17        801.18        46.84 o                         
   3  -1  11        115.30        109.60        24.85 o                         
   4  -1  11        869.95        957.90        51.52 o                         
   5  -1  11         17.35         62.48        47.55 o                         
  -5   0  11         15.39        115.19        72.05 o                         
  -4   0  11       1120.74       1117.65        41.38 o                         
  -3   0  11          9.62          4.03        14.51 o                         
  -2   0  11       2367.56       2296.10       147.71 o                         
  -1   0  11        176.19        174.22        27.25 o                         
   0   0  11       1608.51       1646.62        59.19 o                         
   1   0  11        201.70        236.41        36.84 o                         
   2   0  11       1144.75       1159.13        47.38 o                         
   3   0  11         58.89         72.79        22.82 o                         
   4   0  11        860.05        885.57        51.60 o                         
   5   0  11        335.46        285.04        58.71 o                         
  -5   1  11        270.18        366.53        86.51 o                         
  -4   1  11        581.63        581.83        32.55 o                         
  -3   1  11        401.59        403.05        33.19 o                         
  -2   1  11       1527.62       1449.90       120.87 o                         
  -1   1  11        505.39        562.54        42.66 o                         
   0   1  11       1803.83       1796.47        61.49 o                         
   1   1  11        468.99        487.41        46.33 o                         
   2   1  11       1317.22       1214.05        80.22 o                         
   3   1  11        587.40        631.24        44.17 o                         
   4   1  11        236.72        263.72        43.02 o                         
  -4   2  11        210.01        170.28        23.67 o                         
  -3   2  11        402.14        391.86        29.76 o                         
  -2   2  11        168.77        170.26        40.49 o                         
  -1   2  11       1708.51       1862.21        76.32 o                         
   0   2  11        397.83        373.07        31.44 o                         
   1   2  11       1553.28       1675.88        78.76 o                         
   2   2  11        129.46         33.08        46.90 o                         
   3   2  11        478.95        431.87        32.83 o                         
  -3   3  11        582.06        584.19        34.86 o                         
  -2   3  11         81.73         44.64        55.40 o                         
  -1   3  11       1369.01       1457.20        88.50 o                         
   0   3  11         31.63         26.26        23.89 o                         
   1   3  11       1434.26       1503.27        76.39 o                         
   2   3  11        100.96          3.37        48.43 o                         
   3   3  11        428.47        366.75        37.77 o                         
  -2   4  11         79.25        209.05        64.76 o                         
  -1   4  11        990.17       1153.31        84.10 o                         
   0   4  11        357.35        395.46        39.12 o                         
   1   4  11        917.78        857.57        70.72 o                         
  -1  -9  12       1072.61       1131.82        62.27 o                         
   0  -9  12        270.63        259.14        32.09 o                         
   1  -9  12        989.62       1049.45        61.13 o                         
  -3  -8  12        500.27        500.59        44.70 o                         
  -2  -8  12        315.53        286.09        46.13 o                         
  -1  -8  12        629.95        628.23        46.21 o                         
   0  -8  12        655.02        631.85        42.26 o                         
   1  -8  12        588.84        613.01        47.22 o                         
   2  -8  12        429.78        357.63        37.43 o                         
   3  -8  12        217.73        171.41        34.31 o                         
  -3  -7  12        223.11        213.39        33.04 o                         
  -2  -7  12       1148.88       1293.89        64.43 o                         
  -1  -7  12         20.89         16.49        26.43 o                         
   0  -7  12       1100.09       1132.22        50.31 o                         
   1  -7  12         20.33          8.16        26.14 o                         
   2  -7  12       1196.05       1205.17        61.34 o                         
   3  -7  12          3.52        -25.64        18.82 o                         
   4  -7  12       1176.60       1247.56        59.22 o                         
  -4  -6  12       1202.65       1319.59        79.48 o                         
  -3  -6  12         16.14          5.91        23.05 o                         
  -2  -6  12       1716.75       2430.48        82.65 o                         
  -1  -6  12          1.32          3.95        19.52 o                         
   0  -6  12       1351.62       1149.12        44.35 o                         
   1  -6  12          1.10         14.33        22.06 o                         
   2  -6  12       1233.16       1205.68        59.18 o                         
   3  -6  12        198.04        186.12        33.34 o                         
   4  -6  12       1192.66       1238.84        58.29 o                         
  -4  -5  12        980.18        947.02        70.62 o                         
  -3  -5  12        252.99         98.54        35.68 o                         
  -2  -5  12        724.15        801.38        50.51 o                         
  -1  -5  12        229.75        219.65        38.94 o                         
   0  -5  12       1504.63       1557.61        51.67 o                         
   1  -5  12        256.77        265.63        30.20 o                         
   2  -5  12        266.26        265.02        33.50 o                         
   3  -5  12        600.15        579.62        44.29 o                         
   4  -5  12        213.53        178.92        32.09 o                         
  -5  -4  12        434.71        550.84        62.29 o                         
  -4  -4  12        324.89        326.24        45.88 o                         
  -3  -4  12        627.94        498.12        43.52 o                         
  -2  -4  12        473.81        512.97        41.67 o                         
  -1  -4  12       1257.11       1303.25        80.54 o                         
   0  -4  12        155.60        130.21        27.04 o                         
   1  -4  12       1242.82       1192.90        48.08 o                         
   2  -4  12        159.77         99.03        24.72 o                         
   3  -4  12       1037.23       1023.85        50.34 o                         
   4  -4  12          5.01         -8.40        20.22 o                         
   5  -4  12       1173.49       1177.49        94.44 o                         
  -5  -3  12       1150.27       1388.68       142.18 o                         
  -4  -3  12         16.17        -26.18        17.71 o                         
  -3  -3  12       1057.34        862.79        55.31 o                         
  -2  -3  12          0.98          0.16        14.68 o                         
  -1  -3  12       2549.75       2799.94       118.63 o                         
   0  -3  12         22.39         10.71        21.94 o                         
   1  -3  12       2608.68       2474.82        96.48 o                         
   2  -3  12         32.79         23.03        16.34 o                         
   3  -3  12       1300.75       1277.87        55.15 o                         
   4  -3  12         21.52          2.63        20.55 o                         
   5  -3  12       1482.73       1445.27        99.54 o                         
  -5  -2  12       1560.88       1753.84       151.12 o                         
  -4  -2  12          5.78          8.09        16.05 o                         
  -3  -2  12       1612.66       1375.53        70.15 o                         
  -2  -2  12         31.99         38.59        19.98 o                         
  -1  -2  12       2025.14       2060.26        79.34 o                         
   0  -2  12        277.85        236.81        28.37 o                         
   1  -2  12       2097.72       2028.69        72.52 o                         
   2  -2  12        156.07        123.57        23.47 o                         
   3  -2  12        948.13        906.65        47.42 o                         
   4  -2  12         60.38         61.25        24.89 o                         
  -5  -1  12       1014.01        916.38       118.62 o                         
  -4  -1  12        143.96        154.22        28.37 o                         
  -3  -1  12        533.85        615.99        45.40 o                         
  -2  -1  12        181.10        220.19        31.33 o                         
  -1  -1  12        477.68        476.88        42.89 o                         
   0  -1  12       1077.81       1026.14        48.22 o                         
   1  -1  12        411.80        403.24        38.68 o                         
   2  -1  12        627.37        587.39        38.78 o                         
   3  -1  12        247.50        248.43        36.01 o                         
   4  -1  12        551.80        537.13        42.18 o                         
  -4   0  12        464.78        476.72        43.08 o                         
  -3   0  12        427.41        470.44        41.91 o                         
  -2   0  12       1084.69       1215.07       116.01 o                         
  -1   0  12         92.64         91.96        33.40 o                         
   0   0  12       2287.21       2303.94        74.57 o                         
   1   0  12         78.98         95.53        36.12 o                         
   2   0  12       1038.98       1049.71       111.44 o                         
   3   0  12        127.98         99.54        25.40 o                         
   4   0  12        773.01        720.11        74.31 o                         
  -4   1  12        594.38        659.36        42.38 o                         
  -3   1  12         44.48         46.73        19.36 o                         
  -2   1  12       1518.56       1700.50        79.05 o                         
  -1   1  12         84.02         49.00        28.66 o                         
   0   1  12        655.00        617.39        44.64 o                         
   1   1  12         69.67         75.53        37.48 o                         
   2   1  12       1479.65       1557.98        94.90 o                         
   3   1  12         26.91         25.33        19.37 o                         
  -3   2  12         93.50        109.71        20.43 o                         
  -2   2  12        999.08       1086.26        68.34 o                         
  -1   2  12        397.76        427.51        61.78 o                         
   0   2  12       1022.86       1039.51        74.06 o                         
   1   2  12        398.11        432.69        48.33 o                         
   2   2  12        920.64        941.90        79.52 o                         
  -2   3  12        171.15        200.05        50.28 o                         
  -1   3  12        782.56        901.25        80.70 o                         
   0   3  12        300.30        260.71        35.24 o                         
   1   3  12        761.89        885.36        80.41 o                         
  -1  -8  13       1162.00       1075.12        61.31 o                         
   0  -8  13         12.41          1.66        21.94 o                         
   1  -8  13       1043.71       1060.95        79.86 o                         
   2  -8  13         26.79        -12.84        18.24 o                         
  -3  -7  13        480.31        514.46        45.78 o                         
  -2  -7  13        242.10        330.96        48.73 o                         
  -1  -7  13       1024.39       1033.01        53.32 o                         
   0  -7  13        838.45        822.08        45.01 o                         
   1  -7  13       1105.19       1161.05        80.87 o                         
   2  -7  13        440.85        379.88        39.22 o                         
   3  -7  13        290.69        251.75        38.38 o                         
  -3  -6  13        596.29        485.65        62.72 o                         
  -2  -6  13        588.86        675.34        58.44 o                         
  -1  -6  13        404.45        425.94        37.13 o                         
   0  -6  13        756.66        785.88        39.85 o                         
   1  -6  13        355.34        371.30        51.81 o                         
   2  -6  13        584.54        545.36        44.09 o                         
   3  -6  13        189.92        167.05        32.79 o                         
  -4  -5  13        857.70        953.93        72.16 o                         
  -3  -5  13         23.36        -43.07        28.71 o                         
  -2  -5  13       1115.91       1164.32        61.12 o                         
  -1  -5  13         21.27        -15.77        31.95 o                         
   0  -5  13        974.13        961.71        42.28 o                         
   1  -5  13         16.41         18.48        34.26 o                         
   2  -5  13        812.06        638.58        52.10 o                         
   3  -5  13        346.60        302.79        36.53 o                         
   4  -5  13        824.61        848.71        63.48 o                         
  -4  -4  13        584.68        670.23        62.22 o                         
  -3  -4  13        225.30        -88.91        59.27 o                         
  -2  -4  13        828.61        940.35        55.86 o                         
  -1  -4  13        306.35        269.71        52.68 o                         
   0  -4  13       1364.19       1447.27        62.90 o                         
   1  -4  13        279.05        166.80        38.28 o                         
   2  -4  13        535.39        590.93        41.57 o                         
   3  -4  13        771.19        712.97        48.92 o                         
   4  -4  13        251.22        254.72        38.75 o                         
  -4  -3  13        577.56        462.57       113.29 o                         
  -3  -3  13        779.69        644.82        51.25 o                         
  -2  -3  13        346.69        350.44        36.80 o                         
  -1  -3  13       1298.13       1312.73        69.20 o                         
   0  -3  13        923.60        892.81        49.79 o                         
   1  -3  13       1323.44       1283.40        62.45 o                         
   2  -3  13        255.22        213.89        29.87 o                         
   3  -3  13        947.24        839.14        47.94 o                         
   4  -3  13         67.92         29.70        24.93 o                         
  -4  -2  13        282.28        327.40        51.25 o                         
  -3  -2  13        824.99        813.99        51.62 o                         
  -2  -2  13        165.51        159.88        30.61 o                         
  -1  -2  13       1298.02       1313.22        67.79 o                         
   0  -2  13        211.69        177.91        29.39 o                         
   1  -2  13       1386.17       1398.17        63.19 o                         
   2  -2  13        134.70        131.17        71.05 o                         
   3  -2  13        524.55        599.44        51.35 o                         
   4  -2  13          0.04          1.22        21.10 o                         
  -4  -1  13          5.51          1.20        23.33 o                         
  -3  -1  13        989.44       1041.84        58.30 o                         
  -2  -1  13        157.83        142.63        54.13 o                         
  -1  -1  13        946.28        940.15        58.43 o                         
   0  -1  13        149.91        128.19        28.49 o                         
   1  -1  13        962.92       1061.45        64.64 o                         
   2  -1  13        212.97        165.66        77.75 o                         
   3  -1  13        844.13        867.64        58.00 o                         
  -3   0  13        389.32        389.59        43.77 o                         
  -2   0  13        654.58        742.44        76.21 o                         
  -1   0  13        846.68        844.34        57.79 o                         
   0   0  13        697.68        748.86        52.49 o                         
   1   0  13        766.26        883.34        63.00 o                         
   2   0  13        737.37        821.01        75.43 o                         
   3   0  13        272.75        209.74        33.71 o                         
  -3   1  13        394.07        420.95        43.34 o                         
  -2   1  13       1125.43       1281.03        74.84 o                         
  -1   1  13         97.47        113.38        50.63 o                         
   0   1  13       1490.50       1369.06        84.59 o                         
   1   1  13        110.63         83.54        50.03 o                         
   2   1  13       1132.31       1239.52        93.27 o                         
  -1   2  13          1.53          6.41        50.07 o                         
   0   2  13        795.70        797.73        50.85 o                         
  -1  -7  14       1108.31       1085.31        55.00 o                         
   0  -7  14          0.49         -5.09        23.81 o                         
   1  -7  14       1176.38       1167.66        84.70 o                         
  -2  -6  14         36.48         42.36        18.60 o                         
  -1  -6  14        854.31        899.97        50.09 o                         
   0  -6  14        701.40        608.13        37.96 o                         
   1  -6  14        833.16        825.70        69.32 o                         
   2  -6  14        146.26        109.09        30.02 o                         
  -3  -5  14        365.21       -252.68       731.40 o                         
  -2  -5  14        466.52        588.54        47.55 o                         
  -1  -5  14        409.70        381.78        48.17 o                         
   0  -5  14       1006.19        971.20        45.96 o                         
   1  -5  14        365.49        372.77        54.85 o                         
   2  -5  14        610.16        508.81        49.02 o                         
  -3  -4  14          3.10          2.94        23.96 o                         
  -2  -4  14       1021.73       1179.40        65.62 o                         
  -1  -4  14          6.73        -12.43        39.04 o                         
   0  -4  14       1383.13       1312.60        63.42 o                         
   1  -4  14          7.93        -34.35        40.86 o                         
   2  -4  14        975.79        950.90        56.77 o                         
   3  -4  14        102.46         47.23        25.98 o                         
  -3  -3  14        118.73        234.50        37.40 o                         
  -2  -3  14        865.90        910.11        58.60 o                         
  -1  -3  14         72.47         26.22        36.01 o                         
   0  -3  14       1478.11       1383.73        63.96 o                         
   1  -3  14         74.94          9.18        36.47 o                         
   2  -3  14       1199.88       1152.35       128.56 o                         
   3  -3  14        299.82        270.05        36.21 o                         
  -3  -2  14        412.81        435.86        45.54 o                         
  -2  -2  14        173.25        166.08        76.82 o                         
  -1  -2  14        509.00        574.68        50.75 o                         
   0  -2  14        808.21        811.93        53.70 o                         
   1  -2  14        556.62        531.49        46.04 o                         
   2  -2  14         15.50          0.05        20.82 o                         
  -2  -1  14         73.60         92.73        56.46 o                         
  -1  -1  14       1030.45       1098.61        67.34 o                         
   0  -1  14         38.72         28.15        26.29 o                         
   1  -1  14       1026.50       1132.33        83.60 o                         
   2  -1  14         56.25         40.91        88.88 o                         
  -1   0  14        791.20        851.73        63.53 o                         
   0   0  14         70.15         93.01        37.97 o                         
   1   0  14        831.92        857.43        78.70 o                         
   0  -5  15        342.36        273.32        41.60 o                         
  -1  -4  15        458.42        443.51        52.02 o                         
   0  -4  15        758.81        627.28        55.14 o                         
   1  -4  15        463.04        451.43        54.21 o                         
  -1  -3  15         90.46         77.61        39.76 o                         
   0  -3  15        960.71        916.97        59.86 o                         
                                                                                
